# Supplementary material for: Down-regulation of HSP60 Suppresses the Proliferation of Glioblastoma Cells via the ROS/AMPK/mTOR Pathway
Source: Sci Rep. 2016 Jun 21;6:28388. doi: 10.1038/srep28388 (PMC4914999; doi:10.1038/srep28388)
Supplement: Supplementary Tables [file srep28388-s1.xls]

## Sheet: Supplementary Table S1
Supplementary Table S1. The list of down-regulated proteins in HSP60-KN-U87 cells compared to the control cells
Accession	Description	Gene symbol	Score	Coverage(%)	Unique Peptides	Peptides	PSMs	Ratio±SD	p-value
P46781	40S ribosomal protein S9	RPS9	340	66	21	22	280	0.65±0.02	0
P49189	4-trimethylaminobutyraldehyde dehydrogenase	ALDH9A1	109	16	7	8	72	0.59±0.04	0.0001
Q99807	5-demethoxyubiquinone hydroxylase, mitochondrial	COQ7	7	4	1	1	4	0.57±0.1	0.0168
Q02543	60S ribosomal protein L18a	RPL18A	275	51	12	12	221	0.66±0.02	0
Q6P5R6	60S ribosomal protein L22-like 1	RPL22L1	29	25	3	3	21	0.51±0.14	0.0269
P83731	60S ribosomal protein L24	RPL24	184	48	12	12	147	0.67±0.07	0.0132
P49207	60S ribosomal protein L34	RPL34	129	44	8	8	125	0.66±0.03	0
P18077	60S ribosomal protein L35a	RPL35A	156	61	11	11	131	0.66±0.02	0
P83881	60S ribosomal protein L36a	RPL36A	120	54	12	12	122	0.65±0.02	0
P61927	60S ribosomal protein L37	RPL37	33	45	7	7	32	0.61±0	0
Q02878	60S ribosomal protein L6	RPL6	304	31	15	15	244	0.65±0.09	0.0194
P18124	60S ribosomal protein L7	RPL7	459	49	18	19	321	0.63±0.07	0.0108
P00568	Adenylate kinase isoenzyme 1	AK1	66	22	5	5	52	0.66±0.05	0.0004
P30520	Adenylosuccinate synthetase isozyme 2	ADSS	337	46	17	20	243	0.63±0.06	0.0004
Q9Y6U3	Adseverin	SCIN	10	6	4	4	6	0.36±0.11	0.0087
Q9BTE6	Alanyl-tRNA editing protein Aarsd1	AARSD1	28	19	7	7	22	0.37±0.03	0
P30838	Aldehyde dehydrogenase, dimeric NADP-preferring	ALDH3A1	192	27	9	10	140	0.38±0.05	0
P05091	Aldehyde dehydrogenase, mitochondrial	ALDH2	146	37	14	15	81	0.63±0.04	0.0001
O60218	Aldo-keto reductase family 1 member B10	AKR1B10	504	14	3	7	448	0.45±0.09	0.0088
Q9H4A4	Aminopeptidase B	RNPEP	84	20	9	9	33	0.6±0.04	0.0001
Q01432	AMP deaminase 3	AMPD3	40	21	15	15	32	0.36±0.1	0.0081
P49418	Amphiphysin	AMPH	151	34	21	23	100	0.6±0.07	0.0094
O00213	Amyloid beta A4 precursor protein-binding family B member 1	APBB1	30	11	6	7	18	0.57±0.11	0.0189
P50995	Annexin A11	ANXA11	50	18	10	10	43	0.41±0.06	0.0001
P12429	Annexin A3	ANXA3	8	3	1	1	5	0.21±0.19	0.0191
P13928	Annexin A8	ANXA8	21	20	7	7	11	0.39±0.1	0.0092
P04114	Apolipoprotein B-100	APOB	6	1	2	3	5	0.59±0.04	0.0001
Q6NXE6	Armadillo repeat-containing protein 6	ARMC6	19	8	3	3	12	0.57±0.05	0.0001
P17174	Aspartate aminotransferase, cytoplasmic	GOT1	114	18	9	9	97	0.64±0.03	0.0001
Q12797	Aspartyl/asparaginyl beta-hydroxylase	ASPH	15	6	5	5	8	0.6±0.05	0.0001
Q8NHQ9	ATP-dependent RNA helicase DDX55	DDX55	21	10	6	6	10	0.66±0.11	0.0327
Q96BJ3	Axin interactor, dorsalization-associated protein	AIDA	55	49	13	13	37	0.63±0.05	0.0002
O95816	BAG family molecular chaperone regulator 2	BAG2	88	36	7	7	52	0.49±0.07	0.0052
O95817	BAG family molecular chaperone regulator 3	BAG3	149	20	14	14	96	0.58±0.05	0.0001
P07814	Bifunctional glutamate/proline--tRNA ligase	EPRS	562	30	53	54	365	0.63±0.05	0.0002
Q5VW32	BRO1 domain-containing protein BROX	BROX	32	14	8	8	24	0.56±0.03	0
Q9NXV2	BTB/POZ domain-containing protein KCTD5	KCTD5	30	48	5	5	12	0.55±0.03	0
Q96RR4	Calcium/calmodulin-dependent protein kinase kinase 2	CAMKK2	81	28	14	14	50	0.45±0.05	0
Q9HB71	Calcyclin-binding protein	CACYBP	99	26	10	11	90	0.47±0.05	0
P30622	CAP-Gly domain-containing linker protein 1	CLIP1	225	28	37	46	165	0.61±0.02	0
Q9Y2D0	Carbonic anhydrase 5B, mitochondrial	CA5B	24	16	6	6	15	0.5±0.13	0.0206
P30260	Cell division cycle protein 27 homolog	CDC27	58	23	17	17	33	0.66±0.01	0
P29762	Cellular retinoic acid-binding protein 1	CRABP1	141	72	10	10	107	0.27±0.05	0
Q5SW79	Centrosomal protein of 170 kDa	CEP170	113	17	24	24	61	0.62±0.01	0
O75153	Clustered mitochondria protein homolog	CLUH	131	31	35	35	94	0.66±0.02	0
Q14019	Coactosin-like protein	COTL1	25	23	5	5	25	0.28±0.06	0
P12109	Collagen alpha-1(VI) chain	COL6A1	43	9	8	8	37	0.59±0.02	0
P12110	Collagen alpha-2(VI) chain	COL6A2	51	11	11	11	32	0.56±0.11	0.0179
P12111	Collagen alpha-3(VI) chain	COL6A3	32	5	14	14	24	0.49±0.07	0.0054
P0C0L4	Complement C4-A	C4A	73	5	8	8	47	0.4±0.02	0
P28845	Corticosteroid 11-beta-dehydrogenase isozyme 1	HSD11B1	12	6	3	3	9	0.27±0.12	0.0087
P12277	Creatine kinase B-type	CKB	508	57	15	16	327	0.62±0.05	0.0002
P47712	Cytosolic phospholipase A2	PLA2G4A	120	23	16	16	54	0.6±0.08	0.0108
Q8N1I0	Dedicator of cytokinesis protein 4	DOCK4	43	12	19	19	28	0.64±0.04	0.0001
Q9NZJ0	Denticleless protein homolog	DTL	22	9	7	7	11	0.52±0.12	0.0186
P33316	Deoxyuridine 5'-triphosphate nucleotidohydrolase, mitochondrial	DUT	62	22	6	6	43	0.58±0.06	0.0003
Q9NZJ9	Diphosphoinositol polyphosphate phosphohydrolase 2	NUDT4	18	18	3	3	10	0.54±0.01	0
P98082	Disabled homolog 2	DAB2	118	20	13	13	70	0.6±0.07	0.0087
P49642	DNA primase small subunit	PRIM1	34	15	7	8	28	0.67±0.07	0.0138
P49736	DNA replication licensing factor MCM2	MCM2	434	43	38	38	298	0.67±0.04	0.0002
P33991	DNA replication licensing factor MCM4	MCM4	387	45	34	35	234	0.67±0.04	0.0001
P33992	DNA replication licensing factor MCM5	MCM5	271	38	29	29	173	0.63±0.02	0
Q14566	DNA replication licensing factor MCM6	MCM6	289	35	32	32	208	0.62±0.04	0.0001
P33993	DNA replication licensing factor MCM7	MCM7	219	33	22	22	176	0.65±0.03	0
P46734	Dual specificity mitogen-activated protein kinase kinase 3	MAP2K3	88	42	8	14	57	0.65±0.03	0.0001
Q9H4M9	EH domain-containing protein 1	EHD1	449	78	24	42	233	0.63±0.02	0
Q9NZN4	EH domain-containing protein 2	EHD2	233	63	27	31	144	0.61±0.07	0.0084
Q12929	Epidermal growth factor receptor kinase substrate 8	EPS8	134	26	19	19	93	0.65±0.06	0.0005
Q96AE4	Far upstream element-binding protein 1	FUBP1	313	52	23	32	254	0.59±0.07	0.0075
P02794	Ferritin heavy chain	FTH1	17	25	4	4	10	0.47±0.09	0.0086
Q9H334	Forkhead box protein P1	FOXP1	41	21	9	12	28	0.59±0.07	0.01
Q14192	Four and a half LIM domains protein 2	FHL2	25	24	8	8	23	0.35±0.06	0
P07954	Fumarate hydratase, mitochondrial	FH	186	43	14	15	98	0.57±0.04	0.0001
P07093	Glia-derived nexin	SERPINE2	67	12	6	6	53	0.48±0.04	0
P00367	Glutamate dehydrogenase 1, mitochondrial	GLUD1	346	50	26	26	233	0.58±0.06	0.0002
Q9Y3R0	Glutamate receptor-interacting protein 1	GRIP1	48	14	14	14	23	0.62±0.11	0.027
P09488	Glutathione S-transferase Mu 1	GSTM1	55	23	2	6	43	0.62±0.09	0.0163
P21266	Glutathione S-transferase Mu 3	GSTM3	41	14	2	4	27	0.43±0.1	0.0103
Q9H4G4	Golgi-associated plant pathogenesis-related protein 1	GLIPR2	29	24	3	3	15	0.55±0.05	0.0001
P30793	GTP cyclohydrolase 1	GCH1	20	22	5	5	13	0.45±0.07	0.0049
P30047	GTP cyclohydrolase 1 feedback regulatory protein	GCHFR	118	51	3	3	54	0.58±0.07	0.0092
Q9Y2T3	Guanine deaminase	GDA	240	27	11	11	141	0.49±0.1	0.011
Q14344	Guanine nucleotide-binding protein subunit alpha-13	GNA13	65	24	8	9	43	0.65±0.06	0.0089
Q9BVP2	Guanine nucleotide-binding protein-like 3	GNL3	24	4	1	2	18	0.66±0.05	0.0004
Q9UJY1	Heat shock protein beta-8	HSPB8	37	30	7	7	32	0.21±0.07	0.0025
P09601	Heme oxygenase 1	HMOX1	15	5	2	2	8	0.59±0.13	0.0343
Q00839	Heterogeneous nuclear ribonucleoprotein U	HNRNPU	925	47	49	49	691	0.63±0.04	0.0001
P26583	High mobility group protein B2	HMGB2	341	55	16	21	305	0.5±0.06	0.0001
P16401	Histone H1.5	HIST1H1B	357	27	6	10	255	0.64±0.07	0.0117
P04908	Histone H2A type 1-B/E	HIST1H2AB	2761	63	2	9	1466	0.66±0.02	0
P16104	Histone H2AX	H2AFX	1807	59	2	9	963	0.52±0.11	0.0151
Q8N257	Histone H2B type 3-B	HIST3H2BB	4248	70	3	14	2734	0.36±0.07	0.003
O00425	Insulin-like growth factor 2 mRNA-binding protein 3	IGF2BP3	142	37	17	22	118	0.61±0.05	0.0002
P26006	Integrin alpha-3	ITGA3	18	4	5	5	14	0.66±0.06	0.0006
P19823	Inter-alpha-trypsin inhibitor heavy chain H2	ITIH2	10	4	3	3	5	0.55±0.18	0.0493
Q14624	Inter-alpha-trypsin inhibitor heavy chain H4	ITIH4	8	2	2	2	10	0.44±0.1	0.0106
Q8ND30	Liprin-beta-2	PPFIBP2	99	23	13	17	58	0.52±0.07	0.0063
Q6PCB7	Long-chain fatty acid transport protein 1	SLC27A1	8	8	5	5	8	0.61±0.14	0.0418
Q96KB5	Lymphokine-activated killer T-cell-originated protein kinase	PBK	61	21	6	6	37	0.62±0.08	0.0143
P50579	Methionine aminopeptidase 2	METAP2	176	48	18	18	107	0.64±0.04	0.0001
P54278	Mismatch repair endonuclease PMS2	PMS2	3	2	2	2	3	0.65±0.07	0.0123
Q16539	Mitogen-activated protein kinase 14	MAPK14	64	59	13	14	47	0.55±0.04	0
Q96EN8	Molybdenum cofactor sulfurase	MOCOS	14	3	2	2	7	0.55±0.07	0.0072
Q9Y605	MORF4 family-associated protein 1	MRFAP1	23	16	2	2	15	0.64±0.06	0.0004
Q15014	Mortality factor 4-like protein 2	MORF4L2	32	24	6	8	21	0.65±0.08	0.0153
O00499	Myc box-dependent-interacting protein 1	BIN1	238	38	18	20	171	0.65±0.01	0
P12882	Myosin-1	MYH1	89	17	4	31	64	0.44±0.12	0.0156
O14745	Na(+)/H(+) exchange regulatory cofactor NHE-RF1	SLC9A3R1	84	24	12	12	62	0.61±0.05	0.0002
P51970	NADH dehydrogenase [ubiquinone] 1 alpha subcomplex subunit 8	NDUFA8	24	12	2	2	15	0.65±0.06	0.0004
P49821	NADH dehydrogenase [ubiquinone] flavoprotein 1, mitochondrial	NDUFV1	62	49	17	17	46	0.65±0.07	0.0113
Q14CX7	N-alpha-acetyltransferase 25, NatB auxiliary subunit	NAA25	63	18	16	16	49	0.65±0.09	0.0188
Q9NRG4	N-lysine methyltransferase SMYD2	SMYD2	14	10	4	4	9	0.57±0.08	0.0096
O00712	Nuclear factor 1 B-type	NFIB	69	46	11	13	39	0.46±0.06	0.0001
Q96CV9	Optineurin	OPTN	26	12	7	7	17	0.62±0.04	0.0001
P41219	Peripherin	PRPH	1076	53	26	32	637	0.38±0.1	0.0072
O60437	Periplakin	PPL	175	21	40	40	155	0.37±0.04	0
P30044	Peroxiredoxin-5, mitochondrial	PRDX5	222	31	6	6	114	0.62±0.06	0.0004
P30041	Peroxiredoxin-6	PRDX6	85	25	6	6	55	0.56±0.11	0.0192
Q9Y617	Phosphoserine aminotransferase	PSAT1	139	25	10	10	105	0.57±0.09	0.0139
P78330	Phosphoserine phosphatase	PSPH	31	23	4	4	17	0.54±0.13	0.0245
P13797	Plastin-3	PLS3	321	65	33	38	239	0.64±0.03	0
P09874	Poly [ADP-ribose] polymerase 1	PARP1	134	24	24	24	98	0.5±0.06	0.0001
Q9H0J9	Poly [ADP-ribose] polymerase 12	PARP12	37	12	8	9	31	0.66±0.09	0.0201
Q5GLZ8	Probable E3 ubiquitin-protein ligase HERC4	HERC4	130	33	28	28	72	0.62±0.04	0.0001
Q86Y79	Probable peptidyl-tRNA hydrolase	PTRH1	6	12	2	2	4	0.61±0.02	0
A2RTX5	Probable threonine--tRNA ligase 2, cytoplasmic	TARSL2	49	9	3	7	29	0.67±0.02	0
Q8TCG1	Protein CIP2A	KIAA1524	41	15	15	15	35	0.63±0.04	0.0001
O60610	Protein diaphanous homolog 1	DIAPH1	329	35	40	42	184	0.62±0.02	0
Q8N8S7	Protein enabled homolog	ENAH	131	25	19	19	102	0.34±0.03	0
Q5T8I3	Protein FAM102B	FAM102B	16	20	5	5	13	0.55±0.02	0
B3EWG5	Protein FAM25C	FAM25C	13	10	1	1	8	0.49±0.17	0.0363
Q05655	Protein kinase C delta type	PRKCD	33	10	5	7	24	0.66±0.02	0
Q969G5	Protein kinase C delta-binding protein	PRKCDBP	54	20	5	5	35	0.66±0.01	0
Q92597	Protein NDRG1	NDRG1	16	17	4	4	10	0.5±0.1	0.0137
Q99584	Protein S100-A13	S100A13	36	45	5	5	28	0.52±0.02	0
P06703	Protein S100-A6	S100A6	285	29	4	4	196	0.58±0.07	0.0085
Q6IQ49	Protein SDE2 homolog	SDE2	12	7	3	4	10	0.62±0.12	0.0328
Q9Y383	Putative RNA-binding protein Luc7-like 2	LUC7L2	301	49	15	22	225	0.63±0.07	0.0098
Q9ULC3	Ras-related protein Rab-23	RAB23	45	26	6	6	23	0.58±0.06	0.0003
P61006	Ras-related protein Rab-8A	RAB8A	111	43	2	10	75	0.62±0.11	0.0273
P49796	Regulator of G-protein signaling 3	RGS3	8	4	4	4	6	0.59±0.14	0.0359
Q8N392	Rho GTPase-activating protein 18	ARHGAP18	26	15	11	11	22	0.67±0.02	0
P84095	Rho-related GTP-binding protein RhoG	RHOG	133	51	9	10	71	0.64±0.06	0.0086
P23921	Ribonucleoside-diphosphate reductase large subunit	RRM1	389	55	33	33	239	0.62±0.01	0
P11908	Ribose-phosphate pyrophosphokinase 2	PRPS2	236	57	6	17	157	0.65±0.05	0.0003
Q8N568	Serine/threonine-protein kinase DCLK2	DCLK2	13	3	1	2	7	0.57±0.05	0.0001
Q5VT25	Serine/threonine-protein kinase MRCK alpha	CDC42BPA	86	15	19	25	51	0.66±0.07	0.0108
P50453	Serpin B9	SERPINB9	31	5	3	3	22	0.53±0.12	0.0205
Q9H9B4	Sideroflexin-1	SFXN1	45	28	3	5	16	0.35±0.03	0
Q9UGK3	Signal-transducing adaptor protein 2	STAP2	11	5	2	2	7	0.61±0.11	0.0258
P05023	Sodium/potassium-transporting ATPase subunit alpha-1	ATP1A1	364	41	36	41	230	0.67±0.08	0.0164
P55011	Solute carrier family 12 member 2	SLC12A2	78	22	22	23	56	0.56±0.03	0
Q9Y5X2	Sorting nexin-8	SNX8	27	10	4	4	13	0.61±0.09	0.0146
O75563	Src kinase-associated phosphoprotein 2	SKAP2	16	14	5	5	12	0.55±0.05	0.0002
Q9Y6N5	Sulfide:quinone oxidoreductase, mitochondrial	SQRDL	78	24	10	10	49	0.5±0.09	0.0099
P04179	Superoxide dismutase [Mn], mitochondrial	SOD2	11	8	3	3	7	0.6±0.07	0.0098
Q0IIM8	TBC1 domain family member 8B	TBC1D8B	32	6	6	7	25	0.67±0.11	0.0321
Q63HR2	Tensin-2	TNS2	63	11	11	13	51	0.59±0.09	0.0154
P04818	Thymidylate synthase	TYMS	44	19	7	7	31	0.63±0.06	0.0005
P48436	Transcription factor SOX-9	SOX9	32	17	5	8	23	0.36±0.08	0.0042
P37802	Transgelin-2	TAGLN2	713	71	12	13	509	0.44±0.06	0.0001
P54577	Tyrosine--tRNA ligase, cytoplasmic	YARS	360	59	37	38	272	0.65±0.03	0.0001
P62987	Ubiquitin-60S ribosomal protein L40	UBA52	159	50	2	8	130	0.63±0.04	0.0001
O94832	Unconventional myosin-Id	MYO1D	195	42	34	36	113	0.4±0.02	0
O00534	von Willebrand factor A domain-containing protein 5A	VWA5A	40	4	4	4	31	0.51±0.08	0.0074
P21281	V-type proton ATPase subunit B, brain isoform	ATP6V1B2	424	70	28	28	218	0.65±0.04	0.0002
P36543	V-type proton ATPase subunit E 1	ATP6V1E1	201	55	17	17	140	0.63±0.06	0.0004
Q9UI12	V-type proton ATPase subunit H	ATP6V1H	126	49	19	19	69	0.63±0.01	0
P47989	Xanthine dehydrogenase/oxidase	XDH	65	13	14	16	44	0.35±0.1	0.0066
Q96PM9	Zinc finger protein 385A	ZNF385A	45	25	9	9	32	0.52±0.02	0

## Sheet: Supplementary Table S2
Supplementary Table S2. The list of up-regulated proteins in HSP60-KN-U87 cells compared to the control cells
Accession	Description	Gene symbol	Score	Coverage(%)	Unique Peptides	Peptides	PSMs	Ratio±SD	p-value
Q9BUT1	3-hydroxybutyrate dehydrogenase type 2	BDH2	30	20	4	5	24	1.58±0.05	0
P11021	78 kDa glucose-regulated protein	HSPA5	1735	61	52	55	1373	1.61±0.11	0.01
Q8N4X5	Actin filament-associated protein 1-like 2	AFAP1L2	131	18	13	13	89	2.8±0.63	0.04
P00813	Adenosine deaminase	ADA	10	17	6	6	11	1.92±0.27	0.03
Q9Y2D5	A-kinase anchor protein 2	AKAP2	89	18	17	17	57	1.97±0.06	0
P12814	Alpha-actinin-1	ACTN1	1583	76	38	71	1263	1.5±0.11	0.01
Q9UII2	ATPase inhibitor, mitochondrial	ATPIF1	25	15	3	3	27	1.51±0.15	0.03
Q9GZR7	ATP-dependent RNA helicase DDX24	DDX24	45	12	8	8	30	1.58±0.2	0.04
O43491	Band 4.1-like protein 2	EPB41L2	130	17	17	18	116	1.53±0.1	0.01
P06865	Beta-hexosaminidase subunit alpha	HEXA	62	13	5	6	37	1.87±0.11	0
O43252	Bifunctional 3'-phosphoadenosine 5'-phosphosulfate synthase 1	PAPSS1	534	63	28	32	319	1.57±0.13	0.02
P19022	Cadherin-2	CDH2	52	15	10	10	25	1.71±0.28	0.05
Q99439	Calponin-2	CNN2	293	61	14	17	227	1.67±0.14	0.01
Q15417	Calponin-3	CNN3	406	56	13	16	259	2.33±0.25	0.01
P27797	Calreticulin	CALR	607	57	25	25	344	1.56±0.23	0.05
Q9Y2B9	cAMP-dependent protein kinase inhibitor gamma	PKIG	24	21	1	1	15	2.04±0.17	0.01
P31323	cAMP-dependent protein kinase type II-beta regulatory subunit	PRKAR2B	145	51	16	19	76	1.64±0.15	0.02
P35221	Catenin alpha-1	CTNNA1	574	61	38	48	327	1.59±0.16	0.02
P35222	Catenin beta-1	CTNNB1	379	60	32	37	234	1.8±0.32	0.05
O60716	Catenin delta-1	CTNND1	381	44	37	38	266	1.5±0.17	0.03
P02452	Collagen alpha-1(I) chain	COL1A1	19	7	9	9	14	2.11±0.34	0.03
P29279	Connective tissue growth factor	CTGF	85	41	12	12	52	2.83±0.69	0.04
Q8WZ74	Cortactin-binding protein 2	CTTNBP2	38	5	8	9	28	2.04±0.28	0.02
P99999	Cytochrome c	CYCS	34	26	4	4	22	1.53±0.01	0
Q8TB45	DEP domain-containing mTOR-interacting protein	DEPTOR	82	48	17	17	56	1.69±0.21	0.03
P60981	Destrin	DSTN	566	52	13	14	445	1.59±0.12	0.01
P23743	Diacylglycerol kinase alpha	DGKA	15	5	3	3	10	1.69±0.02	0
P11532	Dystrophin	DMD	81	7	18	23	58	1.6±0.23	0.05
P61916	Epididymal secretory protein E1	NPC2	15	7	2	2	16	2±0.29	0.03
B1AK53	Espin	ESPN	12	3	2	2	8	2.7±0.66	0.05
O75369	Filamin-B	FLNB	1434	38	75	91	1032	2.03±0.13	0
P32189	Glycerol kinase	GK	51	30	14	14	39	1.58±0.18	0.03
O60861	Growth arrest-specific protein 7	GAS7	111	30	17	18	77	2.71±0.5	0.03
P59768	Guanine nucleotide-binding protein G(I)/G(S)/G(O) subunit gamma-2	GNG2	30	52	3	3	16	1.53±0.14	0.02
Q9Y3E1	Hepatoma-derived growth factor-related protein 3	HDGFRP3	98	44	8	11	56	1.65±0.14	0.01
P49441	Inositol polyphosphate 1-phosphatase	INPP1	20	9	3	3	13	1.61±0.17	0.03
Q16270	Insulin-like growth factor-binding protein 7	IGFBP7	17	24	6	6	14	1.63±0.22	0.04
P56199	Integrin alpha-1	ITGA1	61	7	11	11	37	2.14±0.26	0.02
P23229	Integrin alpha-6	ITGA6	203	25	18	18	105	2.71±0.06	0
P26012	Integrin beta-8	ITGB8	19	14	6	7	9	1.54±0.16	0.03
Q9NPH3	Interleukin-1 receptor accessory protein	IL1RAP	20	13	7	7	16	1.81±0.23	0.03
O60282	Kinesin heavy chain isoform 5C	KIF5C	245	47	27	42	174	1.99±0.25	0.02
Q14696	LDLR chaperone MESD	MESDC2	82	30	7	7	47	1.53±0.18	0.04
Q9UJU2	Lymphoid enhancer-binding factor 1	LEF1	32	13	2	4	16	1.85±0.31	0.04
P58215	Lysyl oxidase homolog 3	LOXL3	180	22	14	14	133	2.28±0.46	0.04
P40121	Macrophage-capping protein	CAPG	161	32	7	7	130	1.59±0.03	0
Q9UM22	Mammalian ependymin-related protein 1	EPDR1	27	8	3	3	20	2.08±0.45	0.05
P46821	Microtubule-associated protein 1B	MAP1B	313	18	32	36	179	1.84±0.12	0.01
Q765P7	MTSS1-like protein	MTSS1L	24	14	6	7	13	2.1±0.37	0.04
Q96KG7	Multiple epidermal growth factor-like domains protein 10	MEGF10	10	6	6	6	8	1.54±0.18	0.03
P29966	Myristoylated alanine-rich C-kinase substrate	MARCKS	55	12	3	4	37	2.15±0.04	0
O94760	N(G),N(G)-dimethylarginine dimethylaminohydrolase 1	DDAH1	327	56	13	15	177	2.66±0.26	0.01
O95502	Neuronal pentraxin receptor	NPTXR	33	12	6	6	21	1.83±0.14	0.01
P43490	Nicotinamide phosphoribosyltransferase	NAMPT	145	40	17	17	103	1.67±0.21	0.03
Q9H173	Nucleotide exchange factor SIL1	SIL1	18	10	4	4	9	1.56±0.2	0.04
Q9BXW6	Oxysterol-binding protein-related protein 1	OSBPL1A	95	22	20	20	74	2.2±0.44	0.04
P50479	PDZ and LIM domain protein 4	PDLIM4	98	37	9	9	68	2.36±0.27	0.01
O95302	Peptidyl-prolyl cis-trans isomerase FKBP9	FKBP9	79	16	10	11	62	1.67±0.28	0.05
O14936	Peripheral plasma membrane protein CASK	CASK	100	38	31	31	72	1.64±0.14	0.01
O95571	Persulfide dioxygenase ETHE1, mitochondrial	ETHE1	19	12	3	3	13	1.88±0.25	0.03
Q6IQ23	Pleckstrin homology domain-containing family A member 7	PLEKHA7	85	17	20	20	54	1.86±0.22	0.02
Q86SQ0	Pleckstrin homology-like domain family B member 2	PHLDB2	21	8	10	12	16	1.93±0.38	0.05
Q9UKA9	Polypyrimidine tract-binding protein 2	PTBP2	73	39	11	13	51	1.56±0.07	0
O94903	Proline synthase co-transcribed bacterial homolog protein	PROSC	23	8	2	2	14	1.64±0.2	0.03
Q32P28	Prolyl 3-hydroxylase 1	P3H1	43	15	10	10	36	2.29±0.07	0
Q8N8N7	Prostaglandin reductase 2	PTGR2	64	17	5	5	36	1.5±0.07	0.01
Q8IVF2	Protein AHNAK2	AHNAK2	92	2	5	5	81	1.51±0.14	0.03
Q15084	Protein disulfide-isomerase A6	PDIA6	491	30	11	11	254	1.51±0.2	0.05
Q53QV2	Protein LBH	LBH	55	36	4	4	24	1.58±0.23	0.05
Q9UN36	Protein NDRG2	NDRG2	43	30	6	6	20	2.21±0.07	0
P31949	Protein S100-A11	S100A11	1668	35	4	4	934	1.86±0.28	0.03
P12931	Proto-oncogene tyrosine-protein kinase Src	SRC	41	27	5	11	30	2.17±0.46	0.05
Q9UBP9	PTB domain-containing engulfment adapter protein 1	GULP1	27	25	8	8	23	2.28±0.18	0.01
P31150	Rab GDP dissociation inhibitor alpha	GDI1	567	60	17	30	294	1.51±0.07	0.01
Q14644	Ras GTPase-activating protein 3	RASA3	55	23	15	16	37	1.62±0.23	0.04
Q70E73	Ras-associated and pleckstrin homology domains-containing protein 1	RAPH1	85	16	18	19	49	1.57±0.23	0.05
Q96D15	Reticulocalbin-3	RCN3	89	17	6	6	52	1.53±0.18	0.04
Q9HB40	Retinoid-inducible serine carboxypeptidase	SCPEP1	31	7	2	2	20	1.55±0.23	0.05
Q9BST9	Rhotekin	RTKN	42	25	12	12	39	1.94±0.2	0.02
P52758	Ribonuclease UK114	HRSP12	21	15	2	2	16	1.64±0.06	0
O75582	Ribosomal protein S6 kinase alpha-5	RPS6KA5	72	32	19	21	52	1.99±0.19	0.01
Q9P2E9	Ribosome-binding protein 1	RRBP1	155	25	17	19	109	1.61±0.09	0.01
Q9Y6N7	Roundabout homolog 1	ROBO1	10	6	7	7	8	1.57±0.1	0.01
O76054	SEC14-like protein 2	SEC14L2	28	23	6	7	17	1.57±0.08	0.01
P34896	Serine hydroxymethyltransferase, cytosolic	SHMT1	32	14	4	5	17	2.05±0.29	0.02
Q9P289	Serine/threonine-protein kinase 26	STK26	165	46	9	19	119	1.95±0.23	0.02
Q96B97	SH3 domain-containing kinase-binding protein 1	SH3KBP1	211	40	24	24	128	1.58±0.09	0.01
O43166	Signal-induced proliferation-associated 1-like protein 1	SIPA1L1	184	32	43	47	134	1.62±0.18	0.03
Q9BX66	Sorbin and SH3 domain-containing protein 1	SORBS1	99	15	18	19	61	3.01±0.11	0
O94875	Sorbin and SH3 domain-containing protein 2	SORBS2	95	15	16	17	70	1.68±0.1	0.01
Q9UEW8	STE20/SPS1-related proline-alanine-rich protein kinase	STK39	69	30	7	11	30	1.51±0.03	0
Q9BXI6	TBC1 domain family member 10A	TBC1D10A	51	23	10	10	36	1.68±0.27	0.05
P24821	Tenascin	TNC	36	5	10	10	25	1.51±0.11	0.02
Q68CZ2	Tensin-3	TNS3	98	10	9	12	65	1.73±0.1	0.01
P37837	Transaldolase	TALDO1	410	39	19	19	329	1.5±0.07	0.01
P56693	Transcription factor SOX-10	SOX10	76	21	9	12	50	2.99±0.76	0.05
Q15714	TSC22 domain family protein 1	TSC22D1	52	4	4	6	50	1.96±0.3	0.03
Q13885	Tubulin beta-2A chain	TUBB2A	6305	83	2	30	3511	1.68±0.21	0.03
P09936	Ubiquitin carboxyl-terminal hydrolase isozyme L1	UCHL1	247	45	11	12	159	3.24±0.49	0.02
Q96JM2	Zinc finger protein 462	ZNF462	12	3	9	9	9	1.53±0.19	0.04

## Sheet: Supplementary Table S3
Supplementary Table S3. The list of decreased newly synthetic proteins in HSP60-KN-U87 cells compared to the control cells
Accession	Description	Gene symbol	Score	Coverage(%)	Unique Peptides	Peptides	PSMs	Ratio±SD	p-value
P61604	10 kDa heat shock protein, mitochondrial	HSPE1	19	25	4	4	15	0.47±0.04	0
P31946	14-3-3 protein beta/alpha	YWHAB	203	47	4	11	179	0.57±0.05	0.0002
Q04917	14-3-3 protein eta	YWHAH	224	43	7	11	189	0.55±0.03	0
P61981	14-3-3 protein gamma	YWHAG	307	47	8	12	278	0.47±0.02	0
Q99943	1-acyl-sn-glycerol-3-phosphate acyltransferase alpha	AGPAT1	10	11	2	2	9	0.61±0.02	0
P48556	26S proteasome non-ATPase regulatory subunit 8	PSMD8	30	11	5	5	35	0.66±0.02	0
O00233	26S proteasome non-ATPase regulatory subunit 9	PSMD9	6	10	2	2	4	0.42±0.04	0
Q13442	28 kDa heat- and acid-stable phosphoprotein	PDAP1	11	7	1	1	8	0.24±0.03	0
Q9Y3D3	28S ribosomal protein S16, mitochondrial	MRPS16	16	34	4	4	14	0.37±0.01	0
Q9Y2R5	28S ribosomal protein S17, mitochondrial	MRPS17	6	7	1	1	8	0.39±0.13	0.0142
Q9Y3D9	28S ribosomal protein S23, mitochondrial	MRPS23	10	9	2	2	10	0.6±0.01	0
Q9Y2Q9	28S ribosomal protein S28, mitochondrial	MRPS28	8	5	1	1	8	0.51±0.05	0.0001
P82930	28S ribosomal protein S34, mitochondrial	MRPS34	20	11	3	3	19	0.48±0.03	0
P82675	28S ribosomal protein S5, mitochondrial	MRPS5	4	2	1	1	7	0.35±0.01	0
Q9BYD6	39S ribosomal protein L1, mitochondrial	MRPL1	8	3	1	1	8	0.63±0.03	0
Q9Y3B7	39S ribosomal protein L11, mitochondrial	MRPL11	7	16	4	4	7	0.32±0.02	0
P52815	39S ribosomal protein L12, mitochondrial	MRPL12	5	7	1	1	5	0.34±0.01	0
Q9BYD1	39S ribosomal protein L13, mitochondrial	MRPL13	20	19	3	3	20	0.66±0.01	0
Q6P1L8	39S ribosomal protein L14, mitochondrial	MRPL14	8	6	1	1	9	0.5±0.04	0
Q9P015	39S ribosomal protein L15, mitochondrial	MRPL15	34	23	7	7	33	0.61±0.02	0
Q9NRX2	39S ribosomal protein L17, mitochondrial	MRPL17	6	5	1	1	8	0.6±0.05	0.0002
Q5T653	39S ribosomal protein L2, mitochondrial	MRPL2	7	7	2	2	9	0.57±0.02	0
Q9NWU5	39S ribosomal protein L22, mitochondrial	MRPL22	49	23	5	5	41	0.62±0.02	0
Q9BYD3	39S ribosomal protein L4, mitochondrial	MRPL4	11	5	2	2	6	0.57±0.06	0.0002
Q8N983	39S ribosomal protein L43, mitochondrial	MRPL43	11	13	3	3	12	0.42±0.06	0.0001
Q9H9J2	39S ribosomal protein L44, mitochondrial	MRPL44	31	11	4	4	22	0.64±0.01	0
Q9BRJ2	39S ribosomal protein L45, mitochondrial	MRPL45	8	6	2	2	9	0.57±0.03	0
Q7Z7F7	39S ribosomal protein L55, mitochondrial	MRPL55	4	13	2	2	3	0.57±0.1	0.0177
Q9BYD2	39S ribosomal protein L9, mitochondrial	MRPL9	10	9	3	3	10	0.55±0.03	0
P46783	40S ribosomal protein S10	RPS10	113	35	7	7	101	0.55±0.02	0
P62280	40S ribosomal protein S11	RPS11	218	60	14	14	168	0.51±0.02	0
P25398	40S ribosomal protein S12	RPS12	90	40	6	6	81	0.33±0.04	0
P62277	40S ribosomal protein S13	RPS13	232	61	12	12	236	0.39±0.02	0
P62263	40S ribosomal protein S14	RPS14	124	38	7	7	108	0.36±0.01	0
P62244	40S ribosomal protein S15a	RPS15A	82	78	13	13	93	0.37±0.01	0
P62249	40S ribosomal protein S16	RPS16	137	71	14	14	140	0.37±0.01	0
P08708	40S ribosomal protein S17	RPS17	55	44	6	7	55	0.53±0.04	0
P62269	40S ribosomal protein S18	RPS18	218	59	16	16	204	0.42±0.02	0
P39019	40S ribosomal protein S19	RPS19	95	49	10	10	88	0.29±0.01	0
P15880	40S ribosomal protein S2	RPS2	374	53	17	17	350	0.52±0.01	0
P60866	40S ribosomal protein S20	RPS20	52	29	4	4	42	0.34±0.01	0
P63220	40S ribosomal protein S21	RPS21	8	20	2	2	8	0.42±0.02	0
P62266	40S ribosomal protein S23	RPS23	73	38	7	7	58	0.34±0.03	0
P62847	40S ribosomal protein S24	RPS24	23	32	4	4	26	0.28±0.07	0.0029
P62851	40S ribosomal protein S25	RPS25	113	43	7	7	101	0.35±0.04	0
P62854	40S ribosomal protein S26	RPS26	85	27	3	3	73	0.44±0.02	0
Q71UM5	40S ribosomal protein S27-like	RPS27L	34	38	3	3	36	0.47±0.04	0
P62857	40S ribosomal protein S28	RPS28	31	46	3	3	30	0.31±0.02	0
P62273	40S ribosomal protein S29	RPS29	5	29	3	3	6	0.21±0.04	0
P23396	40S ribosomal protein S3	RPS3	523	74	19	19	454	0.49±0.01	0
P61247	40S ribosomal protein S3a	RPS3A	386	57	23	23	362	0.48±0.01	0
P62701	40S ribosomal protein S4, X isoform	RPS4X	236	68	19	19	239	0.45±0.02	0
P46782	40S ribosomal protein S5	RPS5	237	47	12	12	219	0.37±0.01	0
P62753	40S ribosomal protein S6	RPS6	279	51	21	21	276	0.47±0.02	0
P62081	40S ribosomal protein S7	RPS7	108	52	13	13	130	0.34±0.01	0
P62241	40S ribosomal protein S8	RPS8	291	58	10	10	255	0.42±0.03	0
P46781	40S ribosomal protein S9	RPS9	297	57	17	18	298	0.37±0	0
P08865	40S ribosomal protein SA	RPSA	276	35	8	8	210	0.64±0.02	0
P05388	60S acidic ribosomal protein P0	RPLP0	125	32	10	10	104	0.58±0.01	0
P05386	60S acidic ribosomal protein P1	RPLP1	12	14	1	1	7	0.36±0.16	0.0202
P27635	60S ribosomal protein L10	RPL10	134	51	12	12	130	0.36±0.04	0
P62906	60S ribosomal protein L10a	RPL10A	63	37	8	8	63	0.34±0.02	0
P62913	60S ribosomal protein L11	RPL11	146	33	6	6	131	0.47±0.01	0
P30050	60S ribosomal protein L12	RPL12	197	60	9	9	142	0.45±0.02	0
P26373	60S ribosomal protein L13	RPL13	181	37	9	10	173	0.43±0	0
P40429	60S ribosomal protein L13a	RPL13A	92	35	10	10	97	0.31±0.02	0
P50914	60S ribosomal protein L14	RPL14	104	9	2	2	89	0.48±0.04	0
P61313	60S ribosomal protein L15	RPL15	196	33	8	8	197	0.44±0.02	0
P18621	60S ribosomal protein L17	RPL17	118	54	8	9	131	0.32±0.02	0
Q07020	60S ribosomal protein L18	RPL18	154	30	6	6	133	0.43±0.04	0
Q02543	60S ribosomal protein L18a	RPL18A	131	38	7	7	107	0.59±0.01	0
P84098	60S ribosomal protein L19	RPL19	145	35	9	10	139	0.34±0.03	0
P46778	60S ribosomal protein L21	RPL21	40	33	9	9	44	0.43±0.02	0
P35268	60S ribosomal protein L22	RPL22	57	41	6	6	50	0.33±0.01	0
Q6P5R6	60S ribosomal protein L22-like 1	RPL22L1	17	25	3	3	15	0.2±0.03	0
P62829	60S ribosomal protein L23	RPL23	98	61	9	9	90	0.35±0.01	0
P62750	60S ribosomal protein L23a	RPL23A	116	38	8	8	102	0.45±0	0.0001
P83731	60S ribosomal protein L24	RPL24	159	50	11	11	143	0.43±0.04	0
P61254	60S ribosomal protein L26	RPL26	73	45	9	9	82	0.49±0.01	0
P61353	60S ribosomal protein L27	RPL27	122	53	8	8	119	0.38±0.02	0
P46776	60S ribosomal protein L27a	RPL27A	36	24	4	4	38	0.38±0.05	0
P46779	60S ribosomal protein L28	RPL28	153	52	11	12	143	0.4±0.12	0.0129
P62888	60S ribosomal protein L30	RPL30	131	70	8	9	132	0.43±0.01	0
P62899	60S ribosomal protein L31	RPL31	70	47	8	8	75	0.46±0.02	0
P62910	60S ribosomal protein L32	RPL32	41	49	7	7	40	0.29±0.01	0
P49207	60S ribosomal protein L34	RPL34	77	42	6	6	68	0.27±0.01	0
P42766	60S ribosomal protein L35	RPL35	67	33	5	6	61	0.35±0.02	0
P18077	60S ribosomal protein L35a	RPL35A	56	45	8	8	61	0.42±0.07	0.0036
Q9Y3U8	60S ribosomal protein L36	RPL36	59	20	2	2	55	0.45±0.05	0
P83881	60S ribosomal protein L36a	RPL36A	20	18	3	3	16	0.31±0.04	0
P61927	60S ribosomal protein L37	RPL37	13	31	4	4	14	0.31±0.07	0.0026
P61513	60S ribosomal protein L37a	RPL37A	24	38	3	3	13	0.6±0.02	0
P62891	60S ribosomal protein L39	RPL39	7	20	1	1	6	0.45±0.04	0
P46777	60S ribosomal protein L5	RPL5	209	38	12	12	171	0.61±0.04	0.0001
Q02878	60S ribosomal protein L6	RPL6	164	18	7	7	152	0.45±0.02	0
P18124	60S ribosomal protein L7	RPL7	176	38	13	14	166	0.38±0.01	0
P62424	60S ribosomal protein L7a	RPL7A	373	60	21	21	325	0.56±0.07	0.0081
P62917	60S ribosomal protein L8	RPL8	282	58	18	18	279	0.57±0.01	0
P32969	60S ribosomal protein L9	RPL9	53	35	7	7	46	0.29±0.03	0
O95336	6-phosphogluconolactonase	PGLS	7	9	2	2	6	0.39±0.01	0
O15511	Actin-related protein 2/3 complex subunit 5	ARPC5	34	17	3	3	29	0.64±0.14	0.0432
O14561	Acyl carrier protein, mitochondrial	NDUFAB1	10	4	1	1	10	0.32±0.01	0
O75608	Acyl-protein thioesterase 1	LYPLA1	5	9	2	2	7	0.28±0.11	0.0071
O95372	Acyl-protein thioesterase 2	LYPLA2	4	3	1	1	5	0.42±0.07	0.0042
P07741	Adenine phosphoribosyltransferase	APRT	9	9	2	2	9	0.4±0.02	0
P54819	Adenylate kinase 2, mitochondrial	AK2	19	9	2	2	15	0.33±0.03	0
P00568	Adenylate kinase isoenzyme 1	AK1	10	13	2	2	6	0.28±0.08	0.004
P12235	ADP/ATP translocase 1	SLC25A4	303	37	5	12	312	0.63±0.02	0
P05141	ADP/ATP translocase 2	SLC25A5	401	43	7	15	386	0.37±0.01	0
P18085	ADP-ribosylation factor 4	ARF4	45	23	1	4	38	0.5±0.08	0.0068
P84085	ADP-ribosylation factor 5	ARF5	122	42	3	7	104	0.5±0.04	0
P36405	ADP-ribosylation factor-like protein 3	ARL3	40	31	5	5	33	0.51±0.01	0
Q15041	ADP-ribosylation factor-like protein 6-interacting protein 1	ARL6IP1	18	7	2	2	20	0.34±0.02	0
Q9NVJ2	ADP-ribosylation factor-like protein 8B	ARL8B	100	32	3	7	107	0.48±0.03	0
O00170	AH receptor-interacting protein	AIP	45	10	3	3	42	0.67±0.05	0.0003
P30838	Aldehyde dehydrogenase, dimeric NADP-preferring	ALDH3A1	129	9	3	4	112	0.31±0.03	0
P05091	Aldehyde dehydrogenase, mitochondrial	ALDH2	107	20	9	9	93	0.56±0.01	0
O60218	Aldo-keto reductase family 1 member B10	AKR1B10	25	8	1	4	29	0.3±0.07	0.0029
C9JRZ8	Aldo-keto reductase family 1 member B15	AKR1B15	118	15	1	5	116	0.31±0.06	0
Q96IU4	Alpha/beta hydrolase domain-containing protein 14B	ABHD14B	3	7	1	1	3	0.39±0.02	0
Q5VST6	Alpha/beta hydrolase domain-containing protein 17B	ABHD17B	14	15	3	3	18	0.53±0.03	0
P01023	Alpha-2-macroglobulin	A2M	166	3	4	5	155	0.41±0.02	0
P54920	Alpha-soluble NSF attachment protein	NAPA	45	22	6	6	44	0.59±0.02	0
Q12904	Aminoacyl tRNA synthase complex-interacting multifunctional protein 1	AIMP1	24	12	3	3	22	0.59±0.01	0
Q13155	Aminoacyl tRNA synthase complex-interacting multifunctional protein 2	AIMP2	12	13	3	3	13	0.61±0.07	0.0086
Q08117	Amino-terminal enhancer of split	AES	8	6	1	1	6	0.53±0.07	0.0067
Q86W74	Ankyrin repeat domain-containing protein 46	ANKRD46	8	9	2	2	10	0.45±0.07	0.0043
P07355	Annexin A2	ANXA2	648	41	13	13	553	0.52±0.01	0
P61966	AP-1 complex subunit sigma-1A	AP1S1	20	10	1	1	14	0.39±0.11	0.0109
P53680	AP-2 complex subunit sigma	AP2S1	43	25	4	4	44	0.53±0.03	0
Q92572	AP-3 complex subunit sigma-1	AP3S1	21	23	4	4	19	0.53±0.01	0
P59780	AP-3 complex subunit sigma-2	AP3S2	11	20	4	4	14	0.51±0.02	0
P29972	Aquaporin-1	AQP1	11	7	1	1	6	0.23±0.12	0.0074
P24539	ATP synthase F(0) complex subunit B1, mitochondrial	ATP5F1	15	3	1	1	13	0.4±0.09	0.0076
P05496	ATP synthase F(0) complex subunit C1, mitochondrial	ATP5G1	32	5	1	1	21	0.51±0.04	0
P30049	ATP synthase subunit delta, mitochondrial	ATP5D	19	9	2	2	13	0.32±0.02	0
P56381	ATP synthase subunit epsilon, mitochondrial	ATP5E	13	31	2	2	12	0.4±0.04	0
P36542	ATP synthase subunit gamma, mitochondrial	ATP5C1	48	17	6	6	50	0.59±0.03	0
P48047	ATP synthase subunit O, mitochondrial	ATP5O	47	20	3	3	30	0.28±0.01	0
O95816	BAG family molecular chaperone regulator 2	BAG2	29	17	4	4	26	0.21±0.04	0
P51572	B-cell receptor-associated protein 31	BCAP31	22	13	4	4	20	0.3±0.03	0
Q96LW7	Bcl10-interacting CARD protein	C9orf89	12	11	3	3	12	0.54±0.01	0
Q16611	Bcl-2 homologous antagonist/killer	BAK1	9	5	1	1	5	0.44±0.03	0
Q53S33	BolA-like protein 3	BOLA3	2	7	1	1	3	0.53±0.05	0.0001
Q53HL2	Borealin	CDCA8	5	6	2	2	4	0.54±0.04	0.0001
Q9H3F6	BTB/POZ domain-containing adapter for CUL3-mediated RhoA degradation protein 3	KCTD10	6	9	3	3	6	0.66±0.06	0.0007
Q96SI1	BTB/POZ domain-containing protein KCTD15	KCTD15	16	23	6	6	12	0.43±0.06	0.0001
Q99653	Calcineurin B homologous protein 1	CHP1	17	26	4	4	16	0.32±0.02	0
P63098	Calcineurin subunit B type 1	PPP3R1	3	6	1	1	3	0.51±0.02	0
Q9UGQ2	Calcium channel flower homolog	CACFD1	5	9	2	2	5	0.63±0	0
Q8NE86	Calcium uniporter protein, mitochondrial	MCU	34	19	6	6	29	0.51±0.01	0
Q9HB71	Calcyclin-binding protein	CACYBP	18	20	5	5	15	0.32±0.03	0
P62158	Calmodulin	CALM1	50	36	7	7	42	0.66±0.09	0.0203
P04632	Calpain small subunit 1	CAPNS1	6	9	3	3	6	0.53±0.02	0
O43852	Calumenin	CALU	24	15	3	3	23	0.57±0.02	0
Q9Y2D0	Carbonic anhydrase 5B, mitochondrial	CA5B	43	11	5	5	29	0.28±0.03	0
P67870	Casein kinase II subunit beta	CSNK2B	30	23	4	4	24	0.55±0.06	0.0058
P20645	Cation-dependent mannose-6-phosphate receptor	M6PR	17	9	2	2	10	0.65±0.08	0.0171
Q03135	Caveolin-1	CAV1	28	22	5	5	27	0.37±0	0
Q8N5K1	CDGSH iron-sulfur domain-containing protein 2	CISD2	12	11	2	2	10	0.23±0.01	0
O14735	CDP-diacylglycerol--inositol 3-phosphatidyltransferase	CDIPT	12	13	3	3	13	0.55±0.07	0.006
Q92600	Cell differentiation protein RCD1 homolog	RQCD1	14	19	5	5	14	0.52±0.03	0
P60953	Cell division control protein 42 homolog	CDC42	61	48	7	8	58	0.33±0.01	0
P62633	Cellular nucleic acid-binding protein	CNBP	131	62	10	10	113	0.52±0.03	0
P29762	Cellular retinoic acid-binding protein 1	CRABP1	11	35	5	5	13	0.14±0.01	0
Q9HD42	Charged multivesicular body protein 1a	CHMP1A	7	8	2	2	6	0.59±0.06	0.0003
O43633	Charged multivesicular body protein 2a	CHMP2A	6	4	1	1	4	0.56±0	0
Q9Y3E7	Charged multivesicular body protein 3	CHMP3	4	9	2	2	5	0.63±0.01	0
Q96FZ7	Charged multivesicular body protein 6	CHMP6	27	13	3	3	20	0.61±0.01	0
O00299	Chloride intracellular channel protein 1	CLIC1	65	31	7	7	63	0.53±0.04	0
Q9Y696	Chloride intracellular channel protein 4	CLIC4	34	14	3	3	28	0.51±0.01	0
Q9Y6K0	Choline/ethanolaminephosphotransferase 1	CEPT1	22	3	1	1	20	0.64±0.03	0
Q13185	Chromobox protein homolog 3	CBX3	33	44	6	8	38	0.35±0.06	0
P45973	Chromobox protein homolog 5	CBX5	10	10	1	2	7	0.26±0.02	0
Q9HC52	Chromobox protein homolog 8	CBX8	3	2	1	1	3	0.64±0.02	0
Q9Y6A4	Cilia- and flagella-associated protein 20	CFAP20	11	19	4	4	12	0.41±0.01	0
Q9NX76	CKLF-like MARVEL transmembrane domain-containing protein 6	CMTM6	6	5	1	1	5	0.64±0.12	0.0324
P09496	Clathrin light chain A	CLTA	70	22	8	8	63	0.42±0.01	0
P09497	Clathrin light chain B	CLTB	22	19	6	6	23	0.54±0.01	0
O43809	Cleavage and polyadenylation specificity factor subunit 5	NUDT21	7	19	4	4	8	0.49±0.01	0
Q9P299	Coatomer subunit zeta-2	COPZ2	6	5	2	2	5	0.37±0.02	0
P12111	Collagen alpha-3(VI) chain	COL6A3	69	5	13	13	51	0.39±0.02	0
Q86X83	COMM domain-containing protein 2	COMMD2	10	11	3	3	10	0.45±0.02	0
Q7Z4G1	COMM domain-containing protein 6	COMMD6	5	11	1	1	7	0.54±0.08	0.009
Q9P000	COMM domain-containing protein 9	COMMD9	8	10	2	2	5	0.57±0.05	0.0001
Q7L5N1	COP9 signalosome complex subunit 6	COPS6	20	15	5	5	18	0.65±0.13	0.0413
Q9UBW8	COP9 signalosome complex subunit 7a	COPS7A	17	16	3	3	10	0.57±0.02	0
Q99627	COP9 signalosome complex subunit 8	COPS8	37	22	3	3	25	0.41±0.05	0
Q13951	Core-binding factor subunit beta	CBFB	29	18	3	3	18	0.34±0.01	0
P28845	Corticosteroid 11-beta-dehydrogenase isozyme 1	HSD11B1	14	6	3	3	16	0.25±0.03	0
P12277	Creatine kinase B-type	CKB	85	17	6	6	59	0.59±0.04	0.0001
P06493	Cyclin-dependent kinase 1	CDK1	91	39	7	10	92	0.63±0.01	0
P24941	Cyclin-dependent kinase 2	CDK2	75	26	5	8	81	0.57±0.01	0
P52943	Cysteine-rich protein 2	CRIP2	15	6	2	2	15	0.51±0.03	0
P00167	Cytochrome b5	CYB5A	14	32	3	3	11	0.41±0.03	0
P14927	Cytochrome b-c1 complex subunit 7	UQCRB	6	9	1	1	4	0.36±0.03	0
P47985	Cytochrome b-c1 complex subunit Rieske, mitochondrial	UQCRFS1	14	10	3	3	9	0.44±0.1	0.0091
Q9Y6N1	Cytochrome c oxidase assembly protein COX11, mitochondrial	COX11	3	4	1	1	3	0.33±0.02	0
Q96I36	Cytochrome c oxidase assembly protein COX14	COX14	2	12	1	1	4	0.35±0.03	0
Q7KZN9	Cytochrome c oxidase assembly protein COX15 homolog	COX15	5	6	2	2	5	0.65±0.09	0.0201
P20674	Cytochrome c oxidase subunit 5A, mitochondrial	COX5A	20	10	3	3	19	0.64±0.07	0.0125
P09669	Cytochrome c oxidase subunit 6C	COX6C	5	9	1	1	6	0.61±0.06	0.0004
O00483	Cytochrome c oxidase subunit NDUFA4	NDUFA4	33	31	3	3	30	0.38±0	0
P08574	Cytochrome c1, heme protein, mitochondrial	CYC1	69	21	5	5	62	0.63±0.06	0.0004
Q02338	D-beta-hydroxybutyrate dehydrogenase, mitochondrial	BDH1	13	5	2	2	10	0.63±0.03	0
Q96GG9	DCN1-like protein 1	DCUN1D1	4	9	2	2	5	0.43±0.06	0.0001
Q96LJ7	Dehydrogenase/reductase SDR family member 1	DHRS1	13	18	6	6	13	0.52±0.13	0.0223
Q6IAN0	Dehydrogenase/reductase SDR family member 7B	DHRS7B	5	2	1	1	4	0.65±0.1	0.0241
Q9BPW9	Dehydrogenase/reductase SDR family member 9	DHRS9	18	12	4	4	15	0.35±0.01	0
O43583	Density-regulated protein	DENR	11	12	3	3	9	0.43±0.03	0
P33316	Deoxyuridine 5'-triphosphate nucleotidohydrolase, mitochondrial	DUT	20	17	5	5	20	0.36±0.04	0
Q8WVC6	Dephospho-CoA kinase domain-containing protein	DCAKD	29	10	3	3	19	0.58±0.04	0.0001
Q9BUN8	Derlin-1	DERL1	24	13	3	3	22	0.46±0.02	0
Q9GZP9	Derlin-2	DERL2	14	5	1	1	10	0.33±0.02	0
P00374	Dihydrofolate reductase	DHFR	2	4	1	1	3	0.49±0.01	0
P09417	Dihydropteridine reductase	QDPR	2	6	2	2	4	0.46±0.02	0
Q9NRF9	DNA polymerase epsilon subunit 3	POLE3	13	12	2	2	11	0.52±0.03	0
Q14691	DNA replication complex GINS protein PSF1	GINS1	8	8	1	1	7	0.36±0.01	0
P27695	DNA-(apurinic or apyrimidinic site) lyase	APEX1	11	6	2	2	11	0.63±0.02	0
Q02535	DNA-binding protein inhibitor ID-3	ID3	3	10	1	1	4	0.35±0.01	0
P62487	DNA-directed RNA polymerase II subunit RPB7	POLR2G	12	19	3	3	11	0.31±0.01	0
P36954	DNA-directed RNA polymerase II subunit RPB9	POLR2I	8	14	2	2	6	0.48±0.05	0
P19388	DNA-directed RNA polymerases I, II, and III subunit RPABC1	POLR2E	5	13	3	3	6	0.56±0.08	0.0109
P52434	DNA-directed RNA polymerases I, II, and III subunit RPABC3	POLR2H	8	19	2	2	5	0.41±0.03	0
P53803	DNA-directed RNA polymerases I, II, and III subunit RPABC4	POLR2K	7	12	1	1	6	0.64±0.06	0.0004
P62875	DNA-directed RNA polymerases I, II, and III subunit RPABC5	POLR2L	3	13	1	1	3	0.53±0.08	0.0085
O75190	DnaJ homolog subfamily B member 6	DNAJB6	2	5	2	2	3	0.46±0.1	0.011
O75937	DnaJ homolog subfamily C member 8	DNAJC8	9	6	2	2	8	0.63±0.06	0.0004
Q8WXX5	DnaJ homolog subfamily C member 9	DNAJC9	11	10	3	3	11	0.57±0.05	0.0001
O60762	Dolichol-phosphate mannosyltransferase subunit 1	DPM1	11	15	4	4	14	0.55±0.05	0.0001
Q9P2X0	Dolichol-phosphate mannosyltransferase subunit 3	DPM3	11	13	1	1	9	0.45±0.02	0
P61803	Dolichyl-diphosphooligosaccharide--protein glycosyltransferase subunit DAD1	DAD1	49	27	3	3	44	0.63±0.05	0.0002
Q14919	Dr1-associated corepressor	DRAP1	10	10	2	2	10	0.61±0.07	0.008
O75935	Dynactin subunit 3	DCTN3	14	17	4	4	13	0.37±0.04	0
Q9BTE1	Dynactin subunit 5	DCTN5	7	18	4	4	8	0.48±0.07	0.0052
O00399	Dynactin subunit 6	DCTN6	5	12	2	2	4	0.65±0.05	0.0003
Q9NX47	E3 ubiquitin-protein ligase MARCH5	42434	24	33	8	8	25	0.57±0.01	0
Q96GF1	E3 ubiquitin-protein ligase RNF185	RNF185	11	16	4	4	9	0.58±0.01	0
Q99942	E3 ubiquitin-protein ligase RNF5	RNF5	5	17	3	3	7	0.52±0	0
Q96C19	EF-hand domain-containing protein D2	EFHD2	9	13	4	4	7	0.54±0.02	0
Q15717	ELAV-like protein 1	ELAVL1	86	24	7	7	78	0.51±0	0
P13804	Electron transfer flavoprotein subunit alpha, mitochondrial	ETFA	60	29	8	8	50	0.56±0.01	0
P38117	Electron transfer flavoprotein subunit beta	ETFB	30	13	4	4	25	0.47±0.01	0
P24534	Elongation factor 1-beta	EEF1B2	88	16	5	5	79	0.38±0.02	0
P29692	Elongation factor 1-delta	EEF1D	77	15	4	4	75	0.49±0.04	0
Q14249	Endonuclease G, mitochondrial	ENDOG	3	3	1	1	3	0.56±0.08	0.0086
P30040	Endoplasmic reticulum resident protein 29	ERP29	34	12	3	3	27	0.24±0.02	0
Q969X5	Endoplasmic reticulum-Golgi intermediate compartment protein 1	ERGIC1	44	24	7	7	36	0.63±0.01	0
P30084	Enoyl-CoA hydratase, mitochondrial	ECHS1	8	12	4	4	6	0.65±0.07	0.0131
P29322	Ephrin type-A receptor 8	EPHA8	11	1	1	1	16	0.49±0.1	0.0128
P24390	ER lumen protein-retaining receptor 1	KDELR1	6	4	1	1	7	0.54±0.14	0.0303
Q5UCC4	ER membrane protein complex subunit 10	EMC10	2	3	1	1	3	0.36±0.06	0.0027
Q15006	ER membrane protein complex subunit 2	EMC2	38	17	5	5	34	0.59±0.01	0
Q5J8M3	ER membrane protein complex subunit 4	EMC4	41	28	4	4	33	0.56±0.02	0
Q9BV81	ER membrane protein complex subunit 6	EMC6	7	20	2	2	5	0.42±0.06	0.0001
Q9NPA0	ER membrane protein complex subunit 7	EMC7	9	11	2	2	9	0.39±0.05	0
O43402	ER membrane protein complex subunit 8	EMC8	47	21	5	5	38	0.38±0	0
P30042	ES1 protein homolog, mitochondrial	C21orf33	9	6	2	2	6	0.44±0.02	0
O14602	Eukaryotic translation initiation factor 1A, Y-chromosomal	EIF1AY	26	28	4	4	21	0.51±0.04	0
Q13347	Eukaryotic translation initiation factor 3 subunit I	EIF3I	45	20	6	6	39	0.65±0.03	0.0001
Q9UBQ5	Eukaryotic translation initiation factor 3 subunit K	EIF3K	53	29	6	6	53	0.34±0.01	0
P06730	Eukaryotic translation initiation factor 4E	EIF4E	31	25	5	5	25	0.42±0.01	0
Q15056	Eukaryotic translation initiation factor 4H	EIF4H	58	30	6	6	51	0.54±0.03	0
P63241	Eukaryotic translation initiation factor 5A-1	EIF5A	43	40	6	6	35	0.48±0.04	0
P56537	Eukaryotic translation initiation factor 6	EIF6	19	20	3	3	13	0.56±0.02	0
Q9Y3B2	Exosome complex component CSL4	EXOSC1	14	18	3	3	15	0.32±0.02	0
Q5RKV6	Exosome complex component MTR3	EXOSC6	35	19	5	5	27	0.6±0.01	0
Q13868	Exosome complex component RRP4	EXOSC2	8	15	4	4	7	0.56±0.01	0
Q9NQT5	Exosome complex component RRP40	EXOSC3	5	3	1	1	4	0.52±0.05	0.0001
Q9NPD3	Exosome complex component RRP41	EXOSC4	19	21	4	4	12	0.51±0.03	0
P02794	Ferritin heavy chain	FTH1	30	16	3	3	32	0.32±0.08	0.0036
P15407	Fos-related antigen 1	FOSL1	7	11	3	3	7	0.64±0.1	0.0244
Q14192	Four and a half LIM domains protein 2	FHL2	8	9	3	3	9	0.3±0.08	0.0036
P07954	Fumarate hydratase, mitochondrial	FH	78	8	4	4	50	0.63±0.07	0.0091
P30281	G1/S-specific cyclin-D3	CCND3	6	9	3	3	6	0.56±0.05	0.0001
P09382	Galectin-1	LGALS1	75	26	3	3	57	0.43±0.04	0
P17931	Galectin-3	LGALS3	6	3	1	1	6	0.41±0.01	0
O00214	Galectin-8	LGALS8	6	9	3	3	5	0.63±0.04	0.0001
P00367	Glutamate dehydrogenase 1, mitochondrial	GLUD1	214	37	19	19	206	0.57±0.01	0
Q7RTV2	Glutathione S-transferase A5	GSTA5	9	10	4	4	8	0.32±0.02	0
O14653	Golgi SNAP receptor complex member 2	GOSR2	11	8	2	2	10	0.47±0.03	0
Q7L5D6	Golgi to ER traffic protein 4 homolog	GET4	15	9	3	3	15	0.62±0.02	0
Q9H4G4	Golgi-associated plant pathogenesis-related protein 1	GLIPR2	8	8	1	1	6	0.11±0.01	0
Q7Z5G4	Golgin subfamily A member 7	GOLGA7	11	31	4	4	11	0.45±0.04	0
P62993	Growth factor receptor-bound protein 2	GRB2	47	46	10	10	42	0.48±0.03	0
Q9HAV7	GrpE protein homolog 1, mitochondrial	GRPEL1	18	14	3	3	17	0.29±0	0
P01112	GTPase HRas	HRAS	44	43	3	6	41	0.53±0.11	0.0176
P01111	GTPase NRas	NRAS	72	37	2	5	61	0.56±0.09	0.0122
P62826	GTP-binding nuclear protein Ran	RAN	195	45	9	9	170	0.3±0.02	0
Q9NR31	GTP-binding protein SAR1a	SAR1A	43	37	7	8	39	0.31±0	0
Q9Y2T3	Guanine deaminase	GDA	21	10	5	5	24	0.54±0.04	0
P47224	Guanine nucleotide exchange factor MSS4	RABIF	6	9	1	1	4	0.55±0.01	0
Q9UBI6	Guanine nucleotide-binding protein G(I)/G(S)/G(O) subunit gamma-12	GNG12	4	10	1	1	5	0.23±0	0
P63218	Guanine nucleotide-binding protein G(I)/G(S)/G(O) subunit gamma-5	GNG5	3	10	1	1	3	0.51±0.04	0
P62879	Guanine nucleotide-binding protein G(I)/G(S)/G(T) subunit beta-2	GNB2	294	53	5	13	281	0.67±0.02	0
Q14344	Guanine nucleotide-binding protein subunit alpha-13	GNA13	97	21	7	8	73	0.51±0.05	0.0001
P63244	Guanine nucleotide-binding protein subunit beta-2-like 1	GNB2L1	592	75	22	22	541	0.52±0.02	0
Q9HAV0	Guanine nucleotide-binding protein subunit beta-4	GNB4	219	21	2	7	203	0.57±0.05	0.0002
Q9UJY1	Heat shock protein beta-8	HSPB8	43	24	6	6	43	0.15±0.01	0
Q9H910	Hematological and neurological expressed 1-like protein	HN1L	3	7	1	1	3	0.48±0.04	0
P09601	Heme oxygenase 1	HMOX1	40	5	2	2	32	0.28±0.04	0
Q13151	Heterogeneous nuclear ribonucleoprotein A0	HNRNPA0	196	25	6	8	183	0.62±0.01	0
P09651	Heterogeneous nuclear ribonucleoprotein A1	HNRNPA1	458	48	12	16	375	0.39±0.01	0
P51991	Heterogeneous nuclear ribonucleoprotein A3	HNRNPA3	296	31	10	13	285	0.58±0.03	0
O14979	Heterogeneous nuclear ribonucleoprotein D-like	HNRNPDL	44	9	2	4	46	0.5±0.05	0
P31943	Heterogeneous nuclear ribonucleoprotein H	HNRNPH1	350	37	5	12	300	0.64±0.08	0.0151
P22626	Heterogeneous nuclear ribonucleoproteins A2/B1	HNRNPA2B1	517	58	15	18	472	0.47±0.02	0
P09429	High mobility group protein B1	HMGB1	22	34	7	7	18	0.57±0.03	0
P37235	Hippocalcin-like protein 1	HPCAL1	24	25	1	5	24	0.49±0	0
Q9Y294	Histone chaperone ASF1A	ASF1A	24	11	2	2	30	0.48±0.05	0
O00422	Histone deacetylase complex subunit SAP18	SAP18	16	24	5	5	21	0.52±0.03	0
Q9HAJ7	Histone deacetylase complex subunit SAP30L	SAP30L	6	5	1	1	7	0.44±0.13	0.0164
P07305	Histone H1.0	H1F0	30	14	3	3	30	0.33±0	0
P10412	Histone H1.4	HIST1H1E	662	49	13	21	567	0.38±0.04	0
P16401	Histone H1.5	HIST1H1B	295	35	6	14	264	0.34±0.05	0
Q96KK5	Histone H2A type 1-H	HIST1H2AH	80	33	2	4	86	0.2±0.03	0
P0C0S5	Histone H2A.Z	H2AFZ	70	31	2	4	76	0.38±0	0
O60814	Histone H2B type 1-K	HIST1H2BK	177	59	4	9	160	0.34±0.01	0
Q8N257	Histone H2B type 3-B	HIST3H2BB	149	51	2	7	131	0.25±0.03	0
P62805	Histone H4	HIST1H4A	85	39	4	4	67	0.44±0.01	0
P18463	HLA class I histocompatibility antigen, B-37 alpha chain	HLA-B	29	3	1	1	19	0.59±0.03	0
P04229	HLA class II histocompatibility antigen, DRB1-1 beta chain	HLA-DRB1	7	9	3	3	7	0.31±0.03	0
Q86YZ3	Hornerin	HRNR	40	4	4	4	27	0.56±0.02	0
P35914	Hydroxymethylglutaryl-CoA lyase, mitochondrial	HMGCL	5	4	2	2	5	0.58±0.04	0
Q9BY32	Inosine triphosphate pyrophosphatase	ITPA	8	13	2	2	7	0.35±0.01	0
P26006	Integrin alpha-3	ITGA3	56	2	3	3	51	0.39±0.02	0
O14713	Integrin beta-1-binding protein 1	ITGB1BP1	3	9	2	2	3	0.59±0.13	0.0309
Q9H1K1	Iron-sulfur cluster assembly enzyme ISCU, mitochondrial	ISCU	6	19	4	4	7	0.29±0.04	0
Q15323	Keratin, type I cuticular Ha1	KRT31	101	34	4	13	91	0.49±0.1	0.0129
Q14525	Keratin, type I cuticular Ha3-II	KRT33B	87	29	3	12	86	0.5±0.16	0.0328
O76011	Keratin, type I cuticular Ha4	KRT34	39	17	1	8	38	0.42±0.06	0.0001
O76013	Keratin, type I cuticular Ha6	KRT36	36	11	4	7	36	0.6±0.16	0.0471
P08779	Keratin, type I cytoskeletal 16	KRT16	166	48	10	20	156	0.43±0.01	0
Q04695	Keratin, type I cytoskeletal 17	KRT17	88	18	2	9	85	0.36±0.08	0.0043
Q9NSB4	Keratin, type II cuticular Hb2	KRT82	14	5	2	3	13	0.24±0.1	0.0051
P78385	Keratin, type II cuticular Hb3	KRT83	95	19	1	13	102	0.43±0.05	0
Q9NSB2	Keratin, type II cuticular Hb4	KRT84	45	5	1	4	54	0.26±0.06	0
P78386	Keratin, type II cuticular Hb5	KRT85	68	25	5	15	78	0.52±0.16	0.0359
P13647	Keratin, type II cytoskeletal 5	KRT5	151	25	7	14	155	0.66±0.08	0.0183
P02538	Keratin, type II cytoskeletal 6A	KRT6A	189	32	2	16	180	0.36±0.15	0.018
P04259	Keratin, type II cytoskeletal 6B	KRT6B	226	29	2	15	213	0.37±0.02	0
Q3SY84	Keratin, type II cytoskeletal 71	KRT71	21	3	1	2	24	0.57±0.02	0
O95678	Keratin, type II cytoskeletal 75	KRT75	89	12	2	7	92	0.16±0.05	0
Q8IUC1	Keratin-associated protein 11-1	KRTAP11-1	7	7	1	1	7	0.47±0.04	0
Q04760	Lactoylglutathione lyase	GLO1	10	14	4	4	12	0.5±0.07	0.006
Q96AG4	Leucine-rich repeat-containing protein 59	LRRC59	194	21	8	8	187	0.49±0.02	0
Q6PCB7	Long-chain fatty acid transport protein 1	SLC27A1	8	7	3	4	7	0.6±0.04	0
P40926	Malate dehydrogenase, mitochondrial	MDH2	506	46	13	13	427	0.42±0.01	0
Q14165	Malectin	MLEC	61	22	7	7	53	0.59±0.03	0
Q9BRK3	Matrix-remodeling-associated protein 8	MXRA8	5	2	1	1	4	0.44±0.11	0.0115
Q9BUE0	Mediator of RNA polymerase II transcription subunit 18	MED18	5	9	2	2	4	0.42±0.04	0
Q9H944	Mediator of RNA polymerase II transcription subunit 20	MED20	7	12	3	3	6	0.42±0.01	0
O00264	Membrane-associated progesterone receptor component 1	PGRMC1	96	20	4	6	82	0.57±0.03	0
O15173	Membrane-associated progesterone receptor component 2	PGRMC2	65	22	5	7	58	0.37±0	0
P55145	Mesencephalic astrocyte-derived neurotrophic factor	MANF	11	18	3	3	9	0.6±0.03	0
P16035	Metalloproteinase inhibitor 2	TIMP2	13	18	4	4	14	0.3±0.03	0
O75431	Metaxin-2	MTX2	4	4	1	1	3	0.55±0.03	0
O95983	Methyl-CpG-binding domain protein 3	MBD3	10	20	5	6	12	0.61±0.02	0
Q13825	Methylglutaconyl-CoA hydratase, mitochondrial	AUH	10	10	4	4	11	0.55±0.06	0.0002
Q5XKP0	MICOS complex subunit MIC13	MIC13	8	6	1	1	10	0.54±0.04	0.0001
Q6UXV4	MICOS complex subunit MIC27	APOOL	3	3	1	1	3	0.59±0.03	0
Q9H492	Microtubule-associated proteins 1A/1B light chain 3A	MAP1LC3A	11	12	2	2	12	0.48±0.08	0.0064
Q969Z3	Mitochondrial amidoxime reducing component 2	42431	2	2	1	1	3	0.52±0.02	0
O14925	Mitochondrial import inner membrane translocase subunit Tim23	TIMM23	21	17	3	3	18	0.28±0.01	0
Q3ZCQ8	Mitochondrial import inner membrane translocase subunit TIM50	TIMM50	15	7	4	4	15	0.66±0.04	0.0001
Q15388	Mitochondrial import receptor subunit TOM20 homolog	TOMM20	8	14	2	2	8	0.52±0.06	0.0052
Q15785	Mitochondrial import receptor subunit TOM34	TOMM34	6	3	1	1	4	0.58±0.01	0
Q9Y5U8	Mitochondrial pyruvate carrier 1	MPC1	2	7	1	1	3	0.49±0	0
Q16539	Mitogen-activated protein kinase 14	MAPK14	11	2	1	1	13	0.57±0.05	0.0001
Q13257	Mitotic spindle assembly checkpoint protein MAD2A	MAD2L1	15	17	4	4	15	0.27±0.01	0
Q9Y3D0	Mitotic spindle-associated MMXD complex subunit MIP18	FAM96B	6	17	2	2	7	0.58±0.03	0
O95772	MLN64 N-terminal domain homolog	STARD3NL	5	7	2	2	4	0.66±0.11	0.031
Q9Y605	MORF4 family-associated protein 1	MRFAP1	2	6	1	1	3	0.65±0.01	0
Q15014	Mortality factor 4-like protein 2	MORF4L2	27	14	4	4	25	0.49±0.02	0
Q9UJG1	Motile sperm domain-containing protein 1	MOSPD1	6	4	1	1	6	0.35±0.03	0
Q9UKD2	mRNA turnover protein 4 homolog	MRTO4	21	23	5	5	18	0.52±0.02	0
P08183	Multidrug resistance protein 1	ABCB1	19	4	3	4	11	0.57±0.09	0.0136
Q969H8	Myeloid-derived growth factor	MYDGF	14	9	2	2	13	0.37±0.01	0
P12829	Myosin light chain 4	MYL4	9	7	1	1	9	0.55±0.02	0
P60660	Myosin light polypeptide 6	MYL6	136	56	8	8	123	0.59±0.02	0
P19105	Myosin regulatory light chain 12A	MYL12A	66	25	5	5	59	0.67±0.03	0
Q8NCW5	NAD(P)H-hydrate epimerase	APOA1BP	8	6	2	2	8	0.57±0	0
Q9BU61	NADH dehydrogenase [ubiquinone] 1 alpha subcomplex assembly factor 3	NDUFAF3	3	6	1	1	3	0.43±0.07	0.0044
Q9UI09	NADH dehydrogenase [ubiquinone] 1 alpha subcomplex subunit 12	NDUFA12	9	12	1	1	8	0.22±0.01	0
O95167	NADH dehydrogenase [ubiquinone] 1 alpha subcomplex subunit 3	NDUFA3	10	13	1	1	9	0.29±0.01	0
P56556	NADH dehydrogenase [ubiquinone] 1 alpha subcomplex subunit 6	NDUFA6	6	10	2	2	6	0.31±0.05	0
Q16795	NADH dehydrogenase [ubiquinone] 1 alpha subcomplex subunit 9, mitochondrial	NDUFA9	13	5	2	2	9	0.51±0.09	0.0102
O95169	NADH dehydrogenase [ubiquinone] 1 beta subcomplex subunit 8, mitochondrial	NDUFB8	9	6	1	1	9	0.4±0.04	0
P49821	NADH dehydrogenase [ubiquinone] flavoprotein 1, mitochondrial	NDUFV1	18	18	7	7	16	0.64±0.04	0.0001
P19404	NADH dehydrogenase [ubiquinone] flavoprotein 2, mitochondrial	NDUFV2	31	9	2	2	23	0.34±0.02	0
O75489	NADH dehydrogenase [ubiquinone] iron-sulfur protein 3, mitochondrial	NDUFS3	32	10	2	2	25	0.38±0.05	0
O00217	NADH dehydrogenase [ubiquinone] iron-sulfur protein 8, mitochondrial	NDUFS8	36	23	4	4	30	0.24±0.02	0
Q9BSU3	N-alpha-acetyltransferase 11	NAA11	14	7	2	2	8	0.66±0.06	0.0007
Q9GZZ1	N-alpha-acetyltransferase 50	NAA50	30	47	8	8	22	0.56±0.09	0.0129
Q13765	Nascent polypeptide-associated complex subunit alpha	NACA	33	17	3	3	19	0.57±0.01	0
Q9UMX5	Neudesin	NENF	6	10	2	2	6	0.42±0.04	0
P84074	Neuron-specific calcium-binding protein hippocalcin	HPCA	24	27	1	5	26	0.53±0.02	0
Q9UMS0	NFU1 iron-sulfur cluster scaffold homolog, mitochondrial	NFU1	5	9	2	2	5	0.39±0.02	0
P55769	NHP2-like protein 1	SNU13	24	34	4	4	18	0.4±0.01	0
Q9Y314	Nitric oxide synthase-interacting protein	NOSIP	19	16	5	5	16	0.67±0.03	0.0001
P22307	Non-specific lipid-transfer protein	SCP2	5	3	2	2	4	0.47±0.03	0
O00712	Nuclear factor 1 B-type	NFIB	27	5	1	2	24	0.41±0.02	0
Q86WQ0	Nuclear receptor 2C2-associated protein	NR2C2AP	3	10	2	2	3	0.41±0.08	0.0052
P06748	Nucleophosmin	NPM1	187	27	7	7	154	0.56±0.02	0
Q8NFH5	Nucleoporin NUP53	NUP35	23	8	2	2	23	0.57±0.02	0
Q13232	Nucleoside diphosphate kinase 3	NME3	6	21	3	4	8	0.61±0.03	0
O75414	Nucleoside diphosphate kinase 6	NME6	8	20	3	3	9	0.35±0.02	0
P15531	Nucleoside diphosphate kinase A	NME1	130	40	1	6	144	0.51±0.02	0
P22392	Nucleoside diphosphate kinase B	NME2	141	53	4	9	162	0.5±0.04	0
Q8IXM6	Nurim	NRM	8	13	3	3	8	0.38±0.02	0
Q9NX40	OCIA domain-containing protein 1	OCIAD1	24	16	4	4	18	0.63±0.01	0
Q9NQR4	Omega-amidase NIT2	NIT2	15	12	2	2	10	0.48±0.05	0.0001
P04181	Ornithine aminotransferase, mitochondrial	OAT	79	15	5	5	64	0.57±0.03	0
P36551	Oxygen-dependent coproporphyrinogen-III oxidase, mitochondrial	CPOX	8	4	2	2	7	0.62±0.01	0
O00151	PDZ and LIM domain protein 1	PDLIM1	16	5	2	2	16	0.49±0.08	0.0068
P62937	Peptidyl-prolyl cis-trans isomerase A	PPIA	163	46	6	7	180	0.56±0	0
P45877	Peptidyl-prolyl cis-trans isomerase C	PPIC	41	9	2	3	44	0.4±0.09	0.0063
Q9NYL4	Peptidyl-prolyl cis-trans isomerase FKBP11	FKBP11	12	9	2	2	9	0.34±0.06	0
P26885	Peptidyl-prolyl cis-trans isomerase FKBP2	FKBP2	20	9	2	2	16	0.37±0.01	0
Q00688	Peptidyl-prolyl cis-trans isomerase FKBP3	FKBP3	11	8	2	2	12	0.43±0.11	0.0107
O43447	Peptidyl-prolyl cis-trans isomerase H	PPIH	34	29	5	6	46	0.66±0.01	0
Q13526	Peptidyl-prolyl cis-trans isomerase NIMA-interacting 1	PIN1	9	5	1	1	11	0.57±0.02	0
Q9Y3C6	Peptidyl-prolyl cis-trans isomerase-like 1	PPIL1	5	5	1	1	5	0.52±0.05	0.0001
Q9Y3E5	Peptidyl-tRNA hydrolase 2, mitochondrial	PTRH2	13	8	1	1	10	0.57±0.13	0.0307
Q06830	Peroxiredoxin-1	PRDX1	421	52	10	14	358	0.34±0.01	0
P32119	Peroxiredoxin-2	PRDX2	69	9	1	2	63	0.63±0.01	0
Q13162	Peroxiredoxin-4	PRDX4	350	32	5	8	307	0.55±0.03	0
P30041	Peroxiredoxin-6	PRDX6	29	17	4	4	25	0.32±0.05	0
Q15067	Peroxisomal acyl-coenzyme A oxidase 1	ACOX1	6	3	2	2	6	0.29±0	0
O96011	Peroxisomal membrane protein 11B	PEX11B	6	12	3	3	6	0.58±0.05	0.0002
Q7RTV0	PHD finger-like domain-containing protein 5A	PHF5A	14	32	3	3	10	0.57±0.01	0
Q9H2J4	Phosducin-like protein 3	PDCL3	11	9	2	2	10	0.64±0.09	0.0208
P30086	Phosphatidylethanolamine-binding protein 1	PEBP1	32	7	1	1	24	0.45±0.02	0
Q00169	Phosphatidylinositol transfer protein alpha isoform	PITPNA	20	14	1	3	14	0.55±0.07	0.0061
P48739	Phosphatidylinositol transfer protein beta isoform	PITPNB	16	21	3	5	13	0.51±0.04	0
P18669	Phosphoglycerate mutase 1	PGAM1	176	45	10	10	147	0.67±0.05	0.0002
P36969	Phospholipid hydroperoxide glutathione peroxidase, mitochondrial	GPX4	5	4	1	1	6	0.6±0.05	0.0001
O15305	Phosphomannomutase 2	PMM2	10	11	2	3	9	0.43±0.03	0
P78330	Phosphoserine phosphatase	PSPH	9	9	2	2	10	0.34±0.05	0
O00625	Pirin	PIR	10	12	4	4	10	0.48±0.02	0
P68402	Platelet-activating factor acetylhydrolase IB subunit beta	PAFAH1B2	27	12	2	2	19	0.64±0.02	0
Q9H8W4	Pleckstrin homology domain-containing family F member 2	PLEKHF2	9	21	5	5	8	0.63±0.07	0.0098
O60831	PRA1 family protein 2	PRAF2	48	21	4	4	46	0.6±0.01	0
O75915	PRA1 family protein 3	ARL6IP5	36	10	2	2	29	0.54±0.05	0.0001
O60925	Prefoldin subunit 1	PFDN1	5	21	3	3	6	0.39±0.03	0
Q9UHV9	Prefoldin subunit 2	PFDN2	23	15	2	2	14	0.54±0.02	0
P61758	Prefoldin subunit 3	VBP1	20	12	3	3	15	0.29±0.02	0
Q9Y255	PRELI domain-containing protein 1, mitochondrial	PRELID1	4	14	3	3	5	0.43±0.02	0
O75934	Pre-mRNA-splicing factor SPF27	BCAS2	8	6	2	2	7	0.54±0.05	0.0001
Q9UNQ2	Probable dimethyladenosine transferase	DIMT1	9	25	8	8	14	0.63±0.04	0.0002
Q8TED1	Probable glutathione peroxidase 8	GPX8	52	17	4	4	49	0.42±0.02	0
Q15113	Procollagen C-endopeptidase enhancer 1	PCOLCE	29	8	3	3	27	0.67±0.04	0.0002
P07737	Profilin-1	PFN1	54	29	5	5	40	0.42±0.01	0
O75340	Programmed cell death protein 6	PDCD6	22	26	5	5	16	0.36±0.04	0
P35232	Prohibitin	PHB	136	54	13	13	117	0.51±0.01	0
Q99623	Prohibitin-2	PHB2	121	62	17	17	105	0.65±0.02	0
P51888	Prolargin	PRELP	11	10	4	4	10	0.67±0.08	0.0168
Q15185	Prostaglandin E synthase 3	PTGES3	61	24	5	5	65	0.67±0.06	0.0007
Q06323	Proteasome activator complex subunit 1	PSME1	31	26	6	6	29	0.55±0.01	0
P61289	Proteasome activator complex subunit 3	PSME3	93	37	10	10	80	0.64±0.01	0
Q9Y244	Proteasome maturation protein	POMP	12	27	3	3	13	0.51±0.01	0
P25786	Proteasome subunit alpha type-1	PSMA1	171	33	9	9	152	0.63±0.01	0
P25787	Proteasome subunit alpha type-2	PSMA2	32	32	7	7	30	0.54±0.02	0
P25788	Proteasome subunit alpha type-3	PSMA3	55	27	7	7	50	0.52±0.02	0
P25789	Proteasome subunit alpha type-4	PSMA4	34	18	6	6	35	0.5±0.04	0
P28066	Proteasome subunit alpha type-5	PSMA5	43	28	5	5	41	0.51±0.02	0
P60900	Proteasome subunit alpha type-6	PSMA6	102	48	12	12	82	0.54±0.01	0
O14818	Proteasome subunit alpha type-7	PSMA7	47	29	7	7	38	0.44±0.04	0
P20618	Proteasome subunit beta type-1	PSMB1	67	24	5	5	63	0.5±0.03	0
P49721	Proteasome subunit beta type-2	PSMB2	48	19	3	4	47	0.42±0.02	0
P49720	Proteasome subunit beta type-3	PSMB3	40	31	5	5	38	0.3±0.03	0
P28070	Proteasome subunit beta type-4	PSMB4	46	21	4	4	39	0.32±0.03	0
P28074	Proteasome subunit beta type-5	PSMB5	102	49	10	10	91	0.42±0	0
P28072	Proteasome subunit beta type-6	PSMB6	33	12	3	3	27	0.41±0.02	0
Q99436	Proteasome subunit beta type-7	PSMB7	22	7	2	2	21	0.55±0	0.0001
P28062	Proteasome subunit beta type-8	PSMB8	15	7	2	2	14	0.39±0.04	0
P41223	Protein BUD31 homolog	BUD31	21	27	4	4	18	0.3±0.02	0
Q9Y2B0	Protein canopy homolog 2	CNPY2	19	14	2	2	10	0.64±0.07	0.0108
Q8TE69	Protein CXorf40A	CXorf40A	2	5	1	1	3	0.39±0.03	0
Q99497	Protein deglycase DJ-1	PARK7	47	23	6	6	45	0.34±0.02	0
Q9NUQ9	Protein FAM49B	FAM49B	21	23	5	5	16	0.66±0.04	0.0001
Q14331	Protein FRG1	FRG1	12	8	2	2	9	0.6±0.06	0.0004
Q53FT3	Protein Hikeshi	C11orf73	4	8	2	2	5	0.39±0.05	0
Q8N5M9	Protein jagunal homolog 1	JAGN1	15	7	1	1	11	0.56±0.03	0
Q969G5	Protein kinase C delta-binding protein	PRKCDBP	8	12	4	4	7	0.58±0.04	0.0001
Q8TBQ9	Protein kish-A	TMEM167A	6	13	1	1	5	0.61±0.03	0
Q9NUP9	Protein lin-7 homolog C	LIN7C	39	30	6	6	30	0.51±0.02	0
Q3MHD2	Protein LSM12 homolog	LSM12	27	15	3	3	23	0.31±0.03	0
Q9Y316	Protein MEMO1	MEMO1	14	15	4	4	15	0.64±0.01	0
Q9BPW8	Protein NipSnap homolog 1	NIPSNAP1	11	5	1	1	8	0.67±0.02	0
Q96AB6	Protein N-terminal asparagine amidohydrolase	NTAN1	8	8	2	2	9	0.59±0.01	0
Q9BVG4	Protein PBDC1	PBDC1	6	13	3	3	5	0.57±0.03	0
O15258	Protein RER1	RER1	14	13	3	3	13	0.53±0.13	0.024
P26447	Protein S100-A4	S100A4	64	9	2	2	38	0.31±0.01	0
P06703	Protein S100-A6	S100A6	22	9	1	1	22	0.35±0.01	0
Q9HCD6	Protein TANC2	TANC2	16	3	4	4	21	0.62±0.06	0.0004
Q8WUY1	Protein THEM6	THEM6	11	19	4	4	12	0.22±0.03	0
P60468	Protein transport protein Sec61 subunit beta	SEC61B	20	10	1	1	15	0.55±0.05	0.0001
Q12974	Protein tyrosine phosphatase type IVA 2	PTP4A2	11	23	4	4	10	0.63±0.06	0.0004
Q9BSR8	Protein YIPF4	YIPF4	8	4	1	1	5	0.47±0.04	0
P62699	Protein yippee-like 5	YPEL5	13	39	4	4	13	0.59±0.04	0
P00491	Purine nucleoside phosphorylase	PNP	36	13	4	4	33	0.64±0.11	0.0301
Q9Y383	Putative RNA-binding protein Luc7-like 2	LUC7L2	33	18	3	7	33	0.51±0.02	0
A8MWD9	Putative small nuclear ribonucleoprotein G-like protein 15	SNRPGP15	27	26	3	3	25	0.49±0.03	0
P32322	Pyrroline-5-carboxylate reductase 1, mitochondrial	PYCR1	82	11	2	3	67	0.53±0.02	0
Q96C36	Pyrroline-5-carboxylate reductase 2	PYCR2	53	7	1	2	46	0.49±0.01	0
Q6IAA8	Ragulator complex protein LAMTOR1	LAMTOR1	38	24	3	3	29	0.59±0.05	0.0002
Q9Y2Q5	Ragulator complex protein LAMTOR2	LAMTOR2	7	14	1	1	5	0.55±0.15	0.0328
P43487	Ran-specific GTPase-activating protein	RANBP1	16	15	3	3	12	0.39±0.02	0
P63000	Ras-related C3 botulinum toxin substrate 1	RAC1	123	35	7	8	114	0.49±0.01	0
P61026	Ras-related protein Rab-10	RAB10	190	50	8	12	175	0.42±0.02	0
Q15907	Ras-related protein Rab-11B	RAB11B	95	43	10	10	95	0.33±0.01	0
Q6IQ22	Ras-related protein Rab-12	RAB12	81	15	3	4	70	0.65±0.07	0.0121
P61106	Ras-related protein Rab-14	RAB14	200	86	13	15	186	0.34±0.04	0
Q9NP72	Ras-related protein Rab-18	RAB18	121	59	10	11	107	0.43±0.01	0
P62820	Ras-related protein Rab-1A	RAB1A	282	68	5	14	267	0.26±0.01	0
Q9H0U4	Ras-related protein Rab-1B	RAB1B	256	56	3	12	241	0.21±0.02	0
Q9ULC3	Ras-related protein Rab-23	RAB23	47	18	4	4	41	0.4±0.02	0
Q969Q5	Ras-related protein Rab-24	RAB24	10	34	5	5	12	0.42±0.03	0
O00194	Ras-related protein Rab-27B	RAB27B	2	4	1	1	3	0.65±0.07	0.0103
P61019	Ras-related protein Rab-2A	RAB2A	207	59	5	12	160	0.29±0.02	0
Q8WUD1	Ras-related protein Rab-2B	RAB2B	148	41	2	9	118	0.4±0.01	0
Q15771	Ras-related protein Rab-30	RAB30	93	21	3	5	82	0.31±0.06	0
Q13636	Ras-related protein Rab-31	RAB31	69	39	6	6	60	0.43±0.04	0
Q15286	Ras-related protein Rab-35	RAB35	161	53	7	12	142	0.3±0.07	0.0024
P61018	Ras-related protein Rab-4B	RAB4B	93	32	5	6	85	0.38±0.02	0
P20339	Ras-related protein Rab-5A	RAB5A	44	27	2	5	39	0.54±0.09	0.0116
P61020	Ras-related protein Rab-5B	RAB5B	65	30	2	5	49	0.64±0.05	0.0003
P51148	Ras-related protein Rab-5C	RAB5C	131	48	4	7	97	0.57±0.08	0.0111
P20340	Ras-related protein Rab-6A	RAB6A	91	19	3	4	85	0.64±0.09	0.0187
P51149	Ras-related protein Rab-7a	RAB7A	289	68	12	12	248	0.44±0.03	0
P61006	Ras-related protein Rab-8A	RAB8A	176	39	2	9	163	0.22±0.05	0
Q92930	Ras-related protein Rab-8B	RAB8B	178	35	2	9	163	0.53±0.05	0.0001
P51151	Ras-related protein Rab-9A	RAB9A	8	7	1	1	4	0.36±0.01	0
P62834	Ras-related protein Rap-1A	RAP1A	132	45	1	10	130	0.35±0.07	0.0038
P10114	Ras-related protein Rap-2a	RAP2A	28	34	2	5	26	0.4±0.03	0
P10301	Ras-related protein R-Ras	RRAS	29	21	2	4	28	0.39±0.07	0.0034
P62070	Ras-related protein R-Ras2	RRAS2	51	32	4	6	41	0.25±0.02	0
Q9NQG5	Regulation of nuclear pre-mRNA domain-containing protein 1B	RPRD1B	18	20	5	5	13	0.63±0.05	0.0002
P18754	Regulator of chromosome condensation	RCC1	5	6	3	3	5	0.66±0.12	0.0413
P15927	Replication protein A 32 kDa subunit	RPA2	6	3	1	1	6	0.59±0.03	0
O95197	Reticulon-3	RTN3	39	3	3	3	34	0.26±0.01	0
P52565	Rho GDP-dissociation inhibitor 1	ARHGDIA	22	15	3	3	18	0.56±0.05	0.0001
P08134	Rho-related GTP-binding protein RhoC	RHOC	72	26	1	5	60	0.49±0.01	0
O00212	Rho-related GTP-binding protein RhoD	RHOD	5	6	1	1	4	0.51±0.03	0
P84095	Rho-related GTP-binding protein RhoG	RHOG	126	56	10	11	118	0.4±0.03	0
Q8N5L8	Ribonuclease P protein subunit p25-like protein	RPP25L	6	11	2	2	5	0.57±0.01	0
P78346	Ribonuclease P protein subunit p30	RPP30	5	8	2	2	4	0.45±0.01	0
O95478	Ribosome biogenesis protein NSA2 homolog	NSA2	19	25	5	5	17	0.58±0.03	0
P98179	RNA-binding protein 3	RBM3	12	25	5	5	13	0.3±0.04	0
Q9Y5S9	RNA-binding protein 8A	RBM8A	6	11	2	2	5	0.28±0.01	0
P35637	RNA-binding protein FUS	FUS	55	8	4	4	48	0.6±0.05	0.0002
Q9NRX1	RNA-binding protein PNO1	PNO1	21	20	5	5	22	0.58±0.03	0
Q9BRU9	rRNA-processing protein UTP23 homolog	UTP23	9	10	2	2	6	0.62±0.03	0
Q6NW29	RWD domain-containing protein 4	RWDD4	4	5	1	1	4	0.44±0.03	0
P82979	SAP domain-containing ribonucleoprotein	SARNP	37	28	5	5	33	0.5±0	0
O15126	Secretory carrier-associated membrane protein 1	SCAMP1	6	2	1	1	5	0.64±0.01	0
Q9BQE4	Selenoprotein S	VIMP	7	5	2	2	6	0.46±0.05	0.0001
Q07955	Serine/arginine-rich splicing factor 1	SRSF1	263	41	11	11	235	0.51±0.02	0
O75494	Serine/arginine-rich splicing factor 10	SRSF10	9	13	3	3	8	0.44±0.11	0.0112
Q01130	Serine/arginine-rich splicing factor 2	SRSF2	43	14	4	4	44	0.42±0.02	0
P84103	Serine/arginine-rich splicing factor 3	SRSF3	96	31	4	5	104	0.42±0.02	0
Q13243	Serine/arginine-rich splicing factor 5	SRSF5	81	25	6	7	98	0.54±0.03	0
Q13247	Serine/arginine-rich splicing factor 6	SRSF6	78	24	8	9	96	0.61±0.02	0
Q16629	Serine/arginine-rich splicing factor 7	SRSF7	126	26	6	7	120	0.45±0.02	0
Q13242	Serine/arginine-rich splicing factor 9	SRSF9	14	9	2	2	11	0.34±0.02	0
P16298	Serine/threonine-protein phosphatase 2B catalytic subunit beta isoform	PPP3CB	23	10	1	5	22	0.66±0.07	0.0105
Q96HS1	Serine/threonine-protein phosphatase PGAM5, mitochondrial	PGAM5	73	16	5	5	89	0.43±0.01	0
P62136	Serine/threonine-protein phosphatase PP1-alpha catalytic subunit	PPP1CA	105	50	4	15	97	0.64±0.02	0
P36873	Serine/threonine-protein phosphatase PP1-gamma catalytic subunit	PPP1CC	64	39	1	12	58	0.5±0.01	0
P02768	Serum albumin	ALB	3	4	2	2	3	0.56±0.04	0
Q99720	Sigma non-opioid intracellular receptor 1	SIGMAR1	2	5	1	1	3	0.65±0.13	0.0384
Q9BY50	Signal peptidase complex catalytic subunit SEC11C	SEC11C	10	17	4	4	10	0.46±0.04	0
Q15005	Signal peptidase complex subunit 2	SPCS2	34	27	6	6	28	0.44±0.05	0
P61009	Signal peptidase complex subunit 3	SPCS3	24	18	3	3	26	0.44±0.06	0.0001
Q9Y5M8	Signal recognition particle receptor subunit beta	SRPRB	31	22	4	5	25	0.51±0.03	0
Q04837	Single-stranded DNA-binding protein, mitochondrial	SSBP1	14	11	2	2	12	0.3±0.03	0
P62304	Small nuclear ribonucleoprotein E	SNRPE	13	25	2	2	9	0.61±0.08	0.0129
P62306	Small nuclear ribonucleoprotein F	SNRPF	13	24	2	2	10	0.55±0.03	0
P62314	Small nuclear ribonucleoprotein Sm D1	SNRPD1	23	11	2	2	16	0.5±0.03	0
P62316	Small nuclear ribonucleoprotein Sm D2	SNRPD2	33	37	4	4	33	0.4±0.04	0
P62318	Small nuclear ribonucleoprotein Sm D3	SNRPD3	41	32	3	3	32	0.46±0.03	0
P14678	Small nuclear ribonucleoprotein-associated proteins B and B'	SNRPB	58	32	6	6	58	0.5±0.03	0
P61956	Small ubiquitin-related modifier 2	SUMO2	33	23	2	2	25	0.5±0.13	0.0207
Q13126	S-methyl-5'-thioadenosine phosphorylase	MTAP	70	28	5	5	56	0.65±0.1	0.0227
O95295	SNARE-associated protein Snapin	SNAPIN	7	24	3	3	8	0.5±0.08	0.007
P54709	Sodium/potassium-transporting ATPase subunit beta-3	ATP1B3	12	3	1	1	10	0.59±0.05	0.0001
Q9BZJ4	Solute carrier family 25 member 39	SLC25A39	4	3	1	1	4	0.36±0.06	0
Q9UMY4	Sorting nexin-12	SNX12	26	28	3	5	28	0.61±0.07	0.011
O60493	Sorting nexin-3	SNX3	58	43	6	8	61	0.65±0.02	0
Q9Y5X2	Sorting nexin-8	SNX8	3	3	1	1	3	0.63±0.03	0
P63208	S-phase kinase-associated protein 1	SKP1	37	29	5	5	34	0.65±0.01	0
Q9P013	Spliceosome-associated protein CWC15 homolog	CWC15	11	22	6	6	14	0.5±0.04	0
Q9Y3B4	Splicing factor 3B subunit 6	SF3B6	18	47	5	5	18	0.41±0	0
Q01081	Splicing factor U2AF 35 kDa subunit	U2AF1	64	25	5	5	52	0.6±0.06	0.0003
Q5W111	SPRY domain-containing protein 7	SPRYD7	9	9	2	2	10	0.64±0.07	0.0101
P16949	Stathmin	STMN1	32	27	5	5	26	0.46±0.01	0
Q9HD15	Steroid receptor RNA activator 1	SRA1	3	4	1	1	3	0.55±0.05	0.0001
Q9HCN8	Stromal cell-derived factor 2-like protein 1	SDF2L1	6	14	2	2	5	0.39±0.07	0.0032
P21912	Succinate dehydrogenase [ubiquinone] iron-sulfur subunit, mitochondrial	SDHB	42	21	6	6	43	0.48±0.03	0
A6NFY7	Succinate dehydrogenase assembly factor 1, mitochondrial	SDHAF1	2	6	1	1	3	0.67±0.04	0.0002
Q8NBJ7	Sulfatase-modifying factor 2	SUMF2	24	15	4	4	16	0.5±0.06	0.0001
Q9Y6N5	Sulfide:quinone oxidoreductase, mitochondrial	SQRDL	58	14	6	6	48	0.51±0.07	0.006
Q9BYN0	Sulfiredoxin-1	SRXN1	3	7	1	1	3	0.35±0.03	0
P63279	SUMO-conjugating enzyme UBC9	UBE2I	6	6	1	1	4	0.38±0.02	0
P00441	Superoxide dismutase [Cu-Zn]	SOD1	8	12	2	2	8	0.39±0.1	0.0086
P04179	Superoxide dismutase [Mn], mitochondrial	SOD2	5	8	3	3	5	0.2±0.01	0
O75940	Survival of motor neuron-related-splicing factor 30	SMNDC1	11	18	3	3	10	0.65±0.01	0
O15498	Synaptobrevin homolog YKT6	YKT6	22	22	5	5	20	0.38±0.02	0
P32856	Syntaxin-2	STX2	5	6	2	2	6	0.48±0.02	0
O43752	Syntaxin-6	STX6	7	9	2	2	7	0.56±0.08	0.0096
Q9UNK0	Syntaxin-8	STX8	52	18	4	4	47	0.49±0.05	0.0001
Q13148	TAR DNA-binding protein 43	TARDBP	77	14	5	5	67	0.66±0.02	0
P62380	TATA box-binding protein-like protein 1	TBPL1	6	9	1	1	5	0.42±0.01	0
Q5JUR7	Testis-expressed sequence 30 protein	TEX30	3	4	1	1	3	0.5±0.05	0.0001
Q8N5M4	Tetratricopeptide repeat protein 9C	TTC9C	6	22	3	3	5	0.38±0.06	0
P10599	Thioredoxin	TXN	3	9	1	1	3	0.25±0.01	0
O14530	Thioredoxin domain-containing protein 9	TXNDC9	2	3	1	1	3	0.53±0.02	0
P30048	Thioredoxin-dependent peroxide reductase, mitochondrial	PRDX3	99	16	4	4	97	0.53±0.02	0
Q9Y320	Thioredoxin-related transmembrane protein 2	TMX2	69	21	7	7	58	0.56±0.01	0
Q86V81	THO complex subunit 4	ALYREF	53	14	3	3	41	0.54±0.04	0.0001
P04183	Thymidine kinase, cytosolic	TK1	10	6	1	1	6	0.48±0.07	0.005
P23919	Thymidylate kinase	DTYMK	16	13	3	3	9	0.47±0.01	0
Q9Y296	Trafficking protein particle complex subunit 4	TRAPPC4	8	16	4	4	8	0.41±0.04	0
Q8IUR0	Trafficking protein particle complex subunit 5	TRAPPC5	7	19	4	4	7	0.48±0.04	0
Q86SZ2	Trafficking protein particle complex subunit 6B	TRAPPC6B	7	24	4	4	7	0.62±0.07	0.0092
Q15369	Transcription elongation factor B polypeptide 1	TCEB1	36	46	4	4	25	0.56±0.05	0.0001
Q15370	Transcription elongation factor B polypeptide 2	TCEB2	23	42	5	5	19	0.37±0.01	0
P20290	Transcription factor BTF3	BTF3	24	19	3	4	22	0.51±0.02	0
Q9ULX9	Transcription factor MafF	MAFF	9	10	2	2	12	0.41±0.06	0.0001
P62995	Transformer-2 protein homolog beta	TRA2B	16	7	2	2	17	0.53±0.03	0
P61586	Transforming protein RhoA	RHOA	60	26	1	5	51	0.34±0.01	0
P37802	Transgelin-2	TAGLN2	85	56	8	9	88	0.21±0.01	0
Q9BSH4	Translational activator of cytochrome c oxidase 1	TACO1	4	4	1	1	3	0.53±0.01	0
P13693	Translationally-controlled tumor protein	TPT1	9	8	1	1	5	0.28±0.03	0
Q99598	Translin-associated protein X	TSNAX	7	12	3	3	6	0.63±0.03	0
P43307	Translocon-associated protein subunit alpha	SSR1	68	12	3	3	55	0.55±0.03	0
P51571	Translocon-associated protein subunit delta	SSR4	58	12	2	2	51	0.59±0.04	0.0001
Q9UNL2	Translocon-associated protein subunit gamma	SSR3	29	16	3	3	21	0.49±0.03	0
Q9UM00	Transmembrane and coiled-coil domain-containing protein 1	TMCO1	51	24	4	4	38	0.56±0.02	0
P49755	Transmembrane emp24 domain-containing protein 10	TMED10	51	15	4	4	59	0.6±0.08	0.0115
Q15363	Transmembrane emp24 domain-containing protein 2	TMED2	12	15	3	3	13	0.36±0.01	0
Q9Y3Q3	Transmembrane emp24 domain-containing protein 3	TMED3	17	13	3	3	11	0.38±0.03	0
Q7Z7H5	Transmembrane emp24 domain-containing protein 4	TMED4	8	16	2	3	11	0.63±0.15	0.0476
Q9Y3A6	Transmembrane emp24 domain-containing protein 5	TMED5	14	7	2	2	14	0.46±0.09	0.0089
Q9Y3B3	Transmembrane emp24 domain-containing protein 7	TMED7	41	18	4	4	31	0.59±0.02	0
Q9BVK6	Transmembrane emp24 domain-containing protein 9	TMED9	37	20	4	5	32	0.55±0.13	0.0268
Q9NUM4	Transmembrane protein 106B	TMEM106B	21	14	3	3	17	0.65±0.01	0
P17152	Transmembrane protein 11, mitochondrial	TMEM11	32	26	5	5	29	0.65±0.02	0
Q9NX00	Transmembrane protein 160	TMEM160	16	12	2	2	8	0.42±0.01	0
P57088	Transmembrane protein 33	TMEM33	76	20	6	6	73	0.42±0.02	0
Q9NQ34	Transmembrane protein 9B	TMEM9B	7	9	2	2	6	0.39±0.06	0.0001
Q96FX7	tRNA (adenine(58)-N(1))-methyltransferase catalytic subunit TRMT61A	TRMT61A	2	5	1	1	3	0.65±0.08	0.0174
P06753	Tropomyosin alpha-3 chain	TPM3	220	49	9	23	204	0.48±0.03	0
P67936	Tropomyosin alpha-4 chain	TPM4	218	55	8	21	198	0.43±0.02	0
O75347	Tubulin-specific chaperone A	TBCA	6	8	1	1	5	0.46±0	0
O43399	Tumor protein D54	TPD52L2	8	9	2	2	5	0.51±0.03	0
Q86T03	Type 1 phosphatidylinositol 4,5-bisphosphate 4-phosphatase	TMEM55B	11	19	2	4	9	0.66±0.03	0
Q8N4L2	Type 2 phosphatidylinositol 4,5-bisphosphate 4-phosphatase	TMEM55A	27	26	4	5	21	0.58±0.04	0.0001
P09661	U2 small nuclear ribonucleoprotein A'	SNRPA1	48	29	8	8	45	0.42±0.01	0
Q9Y333	U6 snRNA-associated Sm-like protein LSm2	LSM2	13	20	1	1	10	0.56±0.04	0
P62310	U6 snRNA-associated Sm-like protein LSm3	LSM3	12	12	1	1	8	0.5±0.02	0
Q9Y4Z0	U6 snRNA-associated Sm-like protein LSm4	LSM4	4	5	1	1	4	0.35±0.02	0
P62312	U6 snRNA-associated Sm-like protein LSm6	LSM6	8	24	2	2	7	0.44±0.04	0
Q9UK45	U6 snRNA-associated Sm-like protein LSm7	LSM7	5	8	1	1	5	0.48±0.04	0
O95777	U6 snRNA-associated Sm-like protein LSm8	LSM8	16	36	3	3	12	0.38±0.03	0
Q9NVA1	Ubiquinol-cytochrome-c reductase complex assembly factor 1	UQCC1	5	3	1	1	5	0.43±0.02	0
Q14694	Ubiquitin carboxyl-terminal hydrolase 10	USP10	28	10	7	7	20	0.64±0.02	0
P15374	Ubiquitin carboxyl-terminal hydrolase isozyme L3	UCHL3	4	11	2	2	6	0.45±0.07	0.0044
P62979	Ubiquitin-40S ribosomal protein S27a	RPS27A	770	41	8	8	767	0.58±0.05	0.0002
P49459	Ubiquitin-conjugating enzyme E2 A	UBE2A	6	7	1	1	5	0.45±0.01	0
P61077	Ubiquitin-conjugating enzyme E2 D3	UBE2D3	18	12	2	2	14	0.37±0.03	0
Q96LR5	Ubiquitin-conjugating enzyme E2 E2	UBE2E2	5	8	2	2	6	0.43±0.05	0.0001
Q9Y385	Ubiquitin-conjugating enzyme E2 J1	UBE2J1	18	14	4	4	15	0.62±0.03	0
P61086	Ubiquitin-conjugating enzyme E2 K	UBE2K	86	34	6	6	69	0.35±0.06	0.0026
P68036	Ubiquitin-conjugating enzyme E2 L3	UBE2L3	9	20	3	4	10	0.49±0.09	0.0104
P61088	Ubiquitin-conjugating enzyme E2 N	UBE2N	30	22	4	4	23	0.48±0.01	0
Q16763	Ubiquitin-conjugating enzyme E2 S	UBE2S	23	9	2	2	20	0.55±0.01	0
P61960	Ubiquitin-fold modifier 1	UFM1	10	27	2	2	6	0.59±0.06	0.0003
Q9Y3C8	Ubiquitin-fold modifier-conjugating enzyme 1	UFC1	13	16	3	3	12	0.32±0.02	0
P11441	Ubiquitin-like protein 4A	UBL4A	13	10	2	2	10	0.47±0.03	0
P06133	UDP-glucuronosyltransferase 2B4	UGT2B4	4	2	1	1	3	0.58±0.09	0.0144
E9PRG8	Uncharacterized protein C11orf98	C11orf98	2	7	1	1	4	0.64±0.03	0
Q9BQA9	Uncharacterized protein C17orf62	C17orf62	5	4	1	1	5	0.54±0.11	0.0179
Q9Y224	UPF0568 protein C14orf166	C14orf166	21	37	8	8	22	0.54±0.06	0.0002
Q96IX5	Up-regulated during skeletal muscle growth protein 5	USMG5	10	17	1	1	7	0.29±0.01	0
Q9BZX2	Uridine-cytidine kinase 2	UCK2	6	17	3	4	6	0.55±0.07	0.0059
Q9UBQ0	Vacuolar protein sorting-associated protein 29	VPS29	49	14	3	3	38	0.51±0.05	0.0001
Q9NZ01	Very-long-chain enoyl-CoA reductase	TECR	18	8	3	3	18	0.65±0.13	0.0417
Q9UEU0	Vesicle transport through interaction with t-SNAREs homolog 1B	VTI1B	3	5	1	1	3	0.49±0.05	0.0001
Q15836	Vesicle-associated membrane protein 3	VAMP3	19	24	2	2	16	0.46±0.08	0.0063
P51809	Vesicle-associated membrane protein 7	VAMP7	23	10	3	3	26	0.47±0.08	0.0061
Q9BV40	Vesicle-associated membrane protein 8	VAMP8	3	10	1	1	3	0.37±0.02	0
Q9P0L0	Vesicle-associated membrane protein-associated protein A	VAPA	57	12	3	4	53	0.64±0.14	0.0475
O95292	Vesicle-associated membrane protein-associated protein B/C	VAPB	54	14	2	3	48	0.42±0.02	0
O75396	Vesicle-trafficking protein SEC22b	SEC22B	110	30	7	7	94	0.53±0.02	0
Q9BQB6	Vitamin K epoxide reductase complex subunit 1	VKORC1	21	8	1	1	19	0.65±0.03	0
Q8N0U8	Vitamin K epoxide reductase complex subunit 1-like protein 1	VKORC1L1	6	10	2	2	7	0.54±0.03	0
P04004	Vitronectin	VTN	4	3	1	1	8	0.37±0.05	0
P21796	Voltage-dependent anion-selective channel protein 1	VDAC1	182	64	15	16	142	0.62±0	0
Q9Y277	Voltage-dependent anion-selective channel protein 3	VDAC3	88	29	6	7	82	0.62±0.07	0.0099
Q9Y5K8	V-type proton ATPase subunit D	ATP6V1D	17	23	5	5	14	0.56±0.02	0
P36543	V-type proton ATPase subunit E 1	ATP6V1E1	22	25	8	8	25	0.49±0.02	0
Q9GZS3	WD repeat-containing protein 61	WDR61	26	18	6	6	21	0.61±0.01	0
Q6UXN9	WD repeat-containing protein 82	WDR82	37	39	13	13	43	0.61±0	0
P17026	Zinc finger protein 22	ZNF22	3	10	2	2	3	0.61±0.03	0

## Sheet: Supplementary Table S4
Supplementary Table S4. The list of increased newly synthetic proteins in HSP60-KN-U87 cells compared to the control cells
Accession	Description	Gene symbol	Score	Coverage(%)	Unique Peptides	Peptides	PSMs	Ratio±SD	p-value
P51178	1-phosphatidylinositol 4,5-bisphosphate phosphodiesterase delta-1	PLCD1	15	3	2	2	15	1.67±0.1	0.0068
Q9H857	5'-nucleotidase domain-containing protein 2	NT5DC2	6	6	3	3	5	1.73±0.23	0.0316
Q86UY8	5'-nucleotidase domain-containing protein 3	NT5DC3	11	7	4	4	13	1.53±0.1	0.0112
Q8N4X5	Actin filament-associated protein 1-like 2	AFAP1L2	15	8	6	6	13	3.56±0.52	0.0136
Q12979	Active breakpoint cluster region-related protein	ABR	3	1	1	1	3	1.56±0.08	0.0054
P55196	Afadin	MLLT4	15	3	5	5	9	1.68±0.2	0.0282
P12814	Alpha-actinin-1	ACTN1	883	52	20	39	793	1.74±0.05	0
Q9NTJ4	Alpha-mannosidase 2C1	MAN2C1	6	1	1	1	5	1.6±0.08	0.0052
Q10567	AP-1 complex subunit beta-1	AP1B1	63	15	5	13	45	1.53±0.15	0.0271
O95782	AP-2 complex subunit alpha-1	AP2A1	151	24	14	22	148	1.55±0.05	0
O00203	AP-3 complex subunit beta-1	AP3B1	47	11	11	11	36	1.56±0.12	0.0136
Q9Y2X7	ARF GTPase-activating protein GIT1	GIT1	30	7	6	6	25	1.54±0.09	0.0081
P53396	ATP-citrate synthase	ACLY	201	18	19	19	166	1.78±0.11	0.0067
O75882	Attractin	ATRN	20	3	4	4	21	2.6±0.23	0.0068
O43491	Band 4.1-like protein 2	EPB41L2	37	3	3	3	32	1.67±0.04	0
P06865	Beta-hexosaminidase subunit alpha	HEXA	35	7	4	4	31	2.13±0.36	0.0316
O43252	Bifunctional 3'-phosphoadenosine 5'-phosphosulfate synthase 1	PAPSS1	110	25	12	12	101	1.71±0.19	0.0219
Q9Y223	Bifunctional UDP-N-acetylglucosamine 2-epimerase/N-acetylmannosamine kinase	GNE	11	6	4	4	11	1.68±0.09	0.0058
P11586	C-1-tetrahydrofolate synthase, cytoplasmic	MTHFD1	27	3	2	3	24	1.74±0.09	0.0044
P19022	Cadherin-2	CDH2	52	9	7	7	47	2±0.08	0.0017
O75976	Carboxypeptidase D	CPD	11	1	2	2	9	1.67±0.05	0
P35221	Catenin alpha-1	CTNNA1	91	19	15	15	84	1.89±0.09	0.0035
P35222	Catenin beta-1	CTNNB1	70	20	15	15	67	2.41±0.14	0.0032
O60716	Catenin delta-1	CTNND1	156	20	17	17	132	1.69±0.02	0
Q13740	CD166 antigen	ALCAM	7	2	2	2	6	2.77±0.39	0.016
Q8NFZ8	Cell adhesion molecule 4	CADM4	52	29	8	8	42	2.18±0.35	0.0286
Q8WWI5	Choline transporter-like protein 1	SLC44A1	27	5	3	3	18	1.58±0.11	0.0117
Q9P2E5	Chondroitin sulfate glucuronyltransferase	CHPF2	5	2	2	2	4	1.92±0.32	0.0372
P53618	Coatomer subunit beta	COPB1	78	20	16	16	69	1.56±0.09	0.0078
P02452	Collagen alpha-1(I) chain	COL1A1	12	2	4	4	10	3.31±0.84	0.0413
P29279	Connective tissue growth factor	CTGF	22	15	6	6	20	1.86±0.13	0.0067
Q13620	Cullin-4B	CUL4B	14	6	6	6	12	1.76±0.15	0.0125
Q86VP6	Cullin-associated NEDD8-dissociated protein 1	CAND1	151	19	21	21	125	1.51±0.03	0
P21399	Cytoplasmic aconitate hydratase	ACO1	24	11	8	8	21	1.53±0.11	0.0141
Q14185	Dedicator of cytokinesis protein 1	DOCK1	19	6	9	10	15	1.75±0.07	0.0028
P28340	DNA polymerase delta catalytic subunit	POLD1	9	3	3	3	8	1.71±0.13	0.011
Q8TCJ2	Dolichyl-diphosphooligosaccharide--protein glycosyltransferase subunit STT3B	STT3B	40	8	6	8	36	2.01±0.09	0.0022
O95163	Elongator complex protein 1	IKBKAP	16	1	2	2	14	1.71±0.06	0
Q9NZ08	Endoplasmic reticulum aminopeptidase 1	ERAP1	6	3	2	2	4	1.78±0.27	0.0366
P14625	Endoplasmin	HSP90B1	918	35	23	33	841	1.51±0.05	0
Q96JJ3	Engulfment and cell motility protein 2	ELMO2	14	5	4	4	11	1.58±0.08	0.0064
Q9BZQ6	ER degradation-enhancing alpha-mannosidase-like protein 3	EDEM3	8	2	2	2	5	1.51±0.17	0.0333
Q96KP1	Exocyst complex component 2	EXOC2	6	3	2	2	5	1.61±0.09	0.0063
O60645	Exocyst complex component 3	EXOC3	6	3	2	2	5	1.52±0.11	0.0127
Q93063	Exostosin-2	EXT2	8	5	3	3	7	2.03±0.28	0.024
Q96AC1	Fermitin family homolog 2	FERMT2	14	6	3	3	10	1.75±0.27	0.0408
Q53EP0	Fibronectin type III domain-containing protein 3B	FNDC3B	25	7	7	7	31	1.5±0.19	0.0426
O75369	Filamin-B	FLNB	670	25	45	58	553	2.69±0.11	0.0013
Q05397	Focal adhesion kinase 1	PTK2	6	2	2	2	4	1.5±0.16	0.0309
Q9NQX3	Gephyrin	GPHN	6	4	3	3	4	1.5±0.16	0.0308
Q06210	Glutamine--fructose-6-phosphate aminotransferase [isomerizing] 1	GFPT1	34	8	6	6	33	1.51±0.06	0.0002
P32189	Glycerol kinase	GK	6	5	3	3	5	1.73±0.07	0.0023
P11216	Glycogen phosphorylase, brain form	PYGB	45	15	10	10	33	1.51±0.09	0.0102
O75487	Glypican-4	GPC4	5	2	1	1	5	2.38±0.11	0.0018
P09471	Guanine nucleotide-binding protein G(o) subunit alpha	GNAO1	134	27	6	8	107	1.6±0.07	0.0037
Q9BUJ2	Heterogeneous nuclear ribonucleoprotein U-like protein 1	HNRNPUL1	58	6	5	5	48	1.52±0.01	0
P19367	Hexokinase-1	HK1	124	18	15	16	115	1.55±0.03	0
Q9Y4L1	Hypoxia up-regulated protein 1	HYOU1	59	10	9	9	47	1.72±0.04	0
Q14643	Inositol 1,4,5-trisphosphate receptor type 1	ITPR1	25	5	8	15	24	1.99±0.04	0
Q14573	Inositol 1,4,5-trisphosphate receptor type 3	ITPR3	43	7	10	17	42	1.5±0.12	0.0176
P56199	Integrin alpha-1	ITGA1	5	2	3	3	5	2.23±0.2	0.0083
P23229	Integrin alpha-6	ITGA6	44	8	7	7	40	2.38±0.19	0.0061
P06756	Integrin alpha-V	ITGAV	67	11	12	12	67	1.77±0.16	0.0138
Q9NPH3	Interleukin-1 receptor accessory protein	IL1RAP	15	5	3	3	11	2.59±0.61	0.0461
Q27J81	Inverted formin-2	INF2	24	4	7	8	24	1.87±0.18	0.0141
Q96J84	Kin of IRRE-like protein 1	KIRREL	17	10	6	6	12	1.58±0.03	0
O60282	Kinesin heavy chain isoform 5C	KIF5C	47	11	1	10	42	2.02±0.21	0.0141
P11047	Laminin subunit gamma-1	LAMC1	50	6	8	8	39	1.88±0.1	0.0036
P42704	Leucine-rich PPR motif-containing protein, mitochondrial	LRPPRC	10	3	4	4	9	1.55±0.06	0.0039
Q15345	Leucine-rich repeat-containing protein 41	LRRC41	5	3	2	2	4	1.57±0.02	0
P11117	Lysosomal acid phosphatase	ACP2	5	2	1	1	5	1.61±0.08	0.0058
P58215	Lysyl oxidase homolog 3	LOXL3	267	20	13	13	202	1.87±0.1	0.0044
P40121	Macrophage-capping protein	CAPG	36	4	2	2	36	1.65±0.18	0.0232
Q13724	Mannosyl-oligosaccharide glucosidase	MOGS	18	6	4	4	10	1.5±0.11	0.0148
Q9UNF1	Melanoma-associated antigen D2	MAGED2	7	5	2	2	7	1.56±0.07	0.0041
Q13330	Metastasis-associated protein MTA1	MTA1	46	13	6	8	40	1.75±0.1	0.0049
Q8IXI2	Mitochondrial Rho GTPase 1	RHOT1	38	11	5	6	39	1.53±0.03	0
O95819	Mitogen-activated protein kinase kinase kinase kinase 4	MAP4K4	22	2	3	3	18	1.53±0.08	0.0064
P35749	Myosin-11	MYH11	113	7	2	15	81	1.88±0.28	0.031
Q7Z406	Myosin-14	MYH14	173	11	14	23	127	2.74±0.1	0.0009
Q13614	Myotubularin-related protein 2	MTMR2	18	5	3	4	19	1.6±0.16	0.0219
P23368	NAD-dependent malic enzyme, mitochondrial	ME2	30	10	5	5	25	1.51±0.07	0.0047
Q9Y2A7	Nck-associated protein 1	NCKAP1	28	13	13	13	28	1.52±0.07	0.0047
P13591	Neural cell adhesion molecule 1	NCAM1	94	8	8	8	81	1.75±0.12	0.0087
A2RRP1	Neuroblastoma-amplified sequence	NBAS	59	5	11	11	48	1.66±0.08	0.0039
O95502	Neuronal pentraxin receptor	NPTXR	104	9	4	4	101	2.22±0.04	0
P55209	Nucleosome assembly protein 1-like 1	NAP1L1	27	5	1	2	27	2.49±0.07	0.0007
P49023	Paxillin	PXN	9	4	3	3	10	1.59±0.12	0.0134
P50479	PDZ and LIM domain protein 4	PDLIM4	66	13	4	4	67	1.8±0.03	0
O95302	Peptidyl-prolyl cis-trans isomerase FKBP9	FKBP9	18	5	2	3	19	1.55±0.17	0.0316
O14936	Peripheral plasma membrane protein CASK	CASK	9	3	3	3	9	1.78±0.19	0.0188
Q92626	Peroxidasin homolog	PXDN	18	3	3	3	14	2.32±0.39	0.028
O94830	Phospholipase DDHD2	DDHD2	10	3	2	2	10	1.61±0.14	0.0174
Q92508	Piezo-type mechanosensitive ion channel component 1	PIEZO1	13	1	3	3	8	1.61±0.06	0.0029
P20020	Plasma membrane calcium-transporting ATPase 1	ATP2B1	40	14	13	13	33	1.56±0.06	0.0001
Q86UU1	Pleckstrin homology-like domain family B member 1	PHLDB1	128	11	12	12	112	1.6±0.02	0
Q9Y6F1	Poly [ADP-ribose] polymerase 3	PARP3	15	7	4	4	14	1.61±0.09	0.0062
Q10471	Polypeptide N-acetylgalactosaminyltransferase 2	GALNT2	18	10	6	6	13	1.88±0.1	0.0037
Q8IYK4	Procollagen galactosyltransferase 2	COLGALT2	2	1	1	1	3	2±0.03	0
O00469	Procollagen-lysine,2-oxoglutarate 5-dioxygenase 2	PLOD2	113	14	11	11	118	1.84±0.09	0.0033
Q32P28	Prolyl 3-hydroxylase 1	P3H1	9	7	4	4	8	1.91±0.18	0.013
P13667	Protein disulfide-isomerase A4	PDIA4	48	7	4	5	72	1.78±0.07	0.0021
Q658Y4	Protein FAM91A1	FAM91A1	13	4	3	3	8	1.55±0.03	0
Q9P258	Protein RCC2	RCC2	91	16	9	9	81	1.56±0.03	0
P31949	Protein S100-A11	S100A11	17	20	3	3	16	1.59±0.21	0.0396
O95486	Protein transport protein Sec24A	SEC24A	39	5	4	5	34	1.57±0.13	0.0161
P53992	Protein transport protein Sec24C	SEC24C	42	16	12	12	38	1.62±0.11	0.0097
Q9UN70	Protocadherin gamma-C3	PCDHGC3	9	3	2	2	6	2.22±0.14	0.0044
O60245	Protocadherin-7	PCDH7	4	3	2	2	3	1.62±0.18	0.0264
P12931	Proto-oncogene tyrosine-protein kinase Src	SRC	19	10	3	5	18	1.86±0.15	0.0092
Q9UBP9	PTB domain-containing engulfment adapter protein 1	GULP1	3	2	1	1	3	2.16±0.32	0.0242
Q6P996	Pyridoxal-dependent decarboxylase domain-containing protein 1	PDXDC1	7	2	2	2	7	1.58±0.11	0.0114
Q9Y3P9	Rab GTPase-activating protein 1	RABGAP1	9	4	4	4	8	1.64±0.09	0.0057
Q8N122	Regulatory-associated protein of mTOR	RPTOR	9	3	3	3	9	1.51±0.1	0.012
Q9HB40	Retinoid-inducible serine carboxypeptidase	SCPEP1	6	4	1	1	4	1.57±0.2	0.0396
Q8TER5	Rho guanine nucleotide exchange factor 40	ARHGEF40	21	3	5	5	15	1.89±0.14	0.0079
O75116	Rho-associated protein kinase 2	ROCK2	60	10	10	13	52	1.52±0.02	0
Q9P2E9	Ribosome-binding protein 1	RRBP1	166	12	14	15	162	1.63±0.1	0.0083
Q9HCK4	Roundabout homolog 2	ROBO2	34	6	6	6	19	2.37±0.29	0.0145
Q8WVM8	Sec1 family domain-containing protein 1	SCFD1	26	10	5	5	17	1.6±0.19	0.0304
Q8WU76	Sec1 family domain-containing protein 2	SCFD2	2	3	2	2	3	1.61±0.1	0.0089
Q9UHD8	Septin-9	42622	122	19	11	11	106	1.54±0.1	0.0109
O94804	Serine/threonine-protein kinase 10	STK10	8	1	1	1	6	1.74±0.12	0.008
Q13153	Serine/threonine-protein kinase PAK 1	PAK1	6	7	2	3	5	1.63±0.18	0.0271
Q13033	Striatin-3	STRN3	17	5	3	3	13	1.7±0.16	0.0179
Q9UBT2	SUMO-activating enzyme subunit 2	UBA2	11	8	3	3	6	1.67±0.15	0.0155
Q9BXI6	TBC1 domain family member 10A	TBC1D10A	5	5	3	3	6	1.75±0.06	0.002
Q9NUJ3	T-complex protein 11-like protein 1	TCP11L1	5	1	1	1	4	1.95±0.18	0.0111
P24821	Tenascin	TNC	30	3	6	6	28	2.04±0.09	0.0023
Q9P273	Teneurin-3	TENM3	22	4	8	8	13	2.47±0.53	0.0413
Q9HBL0	Tensin-1	TNS1	51	4	5	7	48	1.75±0.15	0.0124
Q9HBA0	Transient receptor potential cation channel subfamily V member 4	TRPV4	5	4	3	3	5	3.26±0.71	0.0313
Q13885	Tubulin beta-2A chain	TUBB2A	1138	62	1	21	983	1.97±0.34	0.0384
Q9BTW9	Tubulin-specific chaperone D	TBCD	14	2	2	2	10	1.53±0.19	0.0419
P09936	Ubiquitin carboxyl-terminal hydrolase isozyme L1	UCHL1	16	11	3	3	14	2.17±0.14	0.0042
A0AVT1	Ubiquitin-like modifier-activating enzyme 6	UBA6	9	2	2	2	9	1.53±0.06	0.0038
O94888	UBX domain-containing protein 7	UBXN7	9	4	2	2	11	1.53±0.12	0.0147
O60701	UDP-glucose 6-dehydrogenase	UGDH	254	39	17	17	228	1.65±0.08	0.0051
P49748	Very long-chain specific acyl-CoA dehydrogenase, mitochondrial	ACADVL	13	4	3	3	12	1.51±0.07	0.0048
P38435	Vitamin K-dependent gamma-carboxylase	GGCX	23	2	1	1	15	1.69±0.03	0
Q9BZH6	WD repeat-containing protein 11	WDR11	25	5	5	5	15	1.59±0.23	0.047
Q9NQW7	Xaa-Pro aminopeptidase 1	XPNPEP1	40	16	9	9	33	1.64±0.06	0
P12955	Xaa-Pro dipeptidase	PEPD	30	5	3	3	20	2±0.24	0.018

## Sheet: Supplementary Table S5
Supplementary Table S5.The sequences of control shRNA and HSP60-directed shRNA
Name	Sequence (5’-3’)
shRNA-HSP60	TGCAGGGTTTGGTGACAATAGAATTCAAGAGATTCTATTGTCACCAAACCCTGTTTTTTC
shRNA-non-silencing control	TGTTCTCCGAACGTGTCACGTTTCAAGAGAACGTGACACGTTCGGAGAATTTTTTC

## Sheet: Supplementary Table S6
Supplementary Table S6.The sequences of qPCR primers
Gene	Primer name	Sequence (5’-3’)
PTPNA	Forward primer	ACGAGAAGGACGGTGAGAAAG
	Reverse primer	AGTAGGGGTAAGCATTCCAGG
CEPT1	Forward primer	ATGTGGAGATTCTCACCCGGA
	Reverse primer	TCTTCTAGCCGCTTTAGTTGGT
DPM3	Forward primer	CTTTGGGGACTAGCGATCCTG
	Reverse primer	GCCTCCTGTATCTGGCTCTG
LYPLA2	Forward primer	AGGCAGCTAATGGCAGTGC
	Reverse primer	AGGTGTGACAACAGACCGGA
HMGCL	Forward primer	TCCACTGCCATGACACCTATG
	Reverse primer	AAGCCCTCTAGCATGTAGACC
BDH1	Forward primer	GGCAGAAGTGAACCTTTGGG
	Reverse primer	GCAGTCCGAGAAAGCCTCTAC
18S rRNA	Forward primer	GTAACCCGTTGAACCCCATT
	Reverse primer	CCATCCAATCGGTAGTAGCG
